# Supplementary material for: Identifying Adverse Drug Events in Clinical Text Using Fine-Tuned Clinical Language Models: Machine Learning Study
Source: JMIR Form Res. 2025 Sep 11;9:e71949. doi: 10.2196/71949 (PMC12425423; doi:10.2196/71949)
Supplement: Multimedia Appendix 1 [file formative-v9-e71949-s001.mht]

MIME-Version: 1.0
Content-Type: multipart/related; boundary="----=_NextPart_01DC1903.A8A9AA40"

This document is a Single File Web Page, also known as a Web Archive file.  If you are seeing this message, your browser or editor doesn't support Web Archive files.  Please download a browser that supports Web Archive, such as Windows® Internet Explorer®.

------=_NextPart_01DC1903.A8A9AA40
Content-Location: file:///C:/8F493E96/TableS1-S6.htm
Content-Transfer-Encoding: quoted-printable
Content-Type: text/html; charset="windows-1252"

<html xmlns:v=3D"urn:schemas-microsoft-com:vml"
xmlns:o=3D"urn:schemas-microsoft-com:office:office"
xmlns:w=3D"urn:schemas-microsoft-com:office:word"
xmlns:m=3D"http://schemas.microsoft.com/office/2004/12/omml"
xmlns=3D"http://www.w3.org/TR/REC-html40">

<head>
<meta http-equiv=3DContent-Type content=3D"text/html; charset=3Dwindows-125=
2">
<meta name=3DProgId content=3DWord.Document>
<meta name=3DGenerator content=3D"Microsoft Word 15">
<meta name=3DOriginator content=3D"Microsoft Word 15">
<link rel=3DFile-List href=3D"TableS1-S6_files/filelist.xml">
<!--[if gte mso 9]><xml>
 <o:DocumentProperties>
  <o:Author>Lopamudra Das</o:Author>
  <o:LastAuthor>Lopamudra Das</o:LastAuthor>
  <o:Revision>1</o:Revision>
  <o:TotalTime>135</o:TotalTime>
  <o:Created>2025-08-29T08:48:00Z</o:Created>
  <o:LastSaved>2025-08-29T11:10:00Z</o:LastSaved>
  <o:Pages>1</o:Pages>
  <o:Words>512</o:Words>
  <o:Characters>2921</o:Characters>
  <o:Lines>24</o:Lines>
  <o:Paragraphs>6</o:Paragraphs>
  <o:CharactersWithSpaces>3427</o:CharactersWithSpaces>
  <o:Version>16.00</o:Version>
 </o:DocumentProperties>
 <o:OfficeDocumentSettings>
  <o:AllowPNG/>
 </o:OfficeDocumentSettings>
</xml><![endif]-->
<link rel=3DdataStoreItem href=3D"TableS1-S6_files/item0001.xml"
target=3D"TableS1-S6_files/props002.xml">
<link rel=3DthemeData href=3D"TableS1-S6_files/themedata.thmx">
<link rel=3DcolorSchemeMapping href=3D"TableS1-S6_files/colorschememapping.=
xml">
<!--[if gte mso 9]><xml>
 <w:WordDocument>
  <w:TrackMoves>false</w:TrackMoves>
  <w:TrackFormatting/>
  <w:PunctuationKerning/>
  <w:ValidateAgainstSchemas/>
  <w:SaveIfXMLInvalid>false</w:SaveIfXMLInvalid>
  <w:IgnoreMixedContent>false</w:IgnoreMixedContent>
  <w:AlwaysShowPlaceholderText>false</w:AlwaysShowPlaceholderText>
  <w:DoNotPromoteQF/>
  <w:LidThemeOther>EN-US</w:LidThemeOther>
  <w:LidThemeAsian>X-NONE</w:LidThemeAsian>
  <w:LidThemeComplexScript>X-NONE</w:LidThemeComplexScript>
  <w:Compatibility>
   <w:BreakWrappedTables/>
   <w:SnapToGridInCell/>
   <w:WrapTextWithPunct/>
   <w:UseAsianBreakRules/>
   <w:DontGrowAutofit/>
   <w:SplitPgBreakAndParaMark/>
   <w:EnableOpenTypeKerning/>
   <w:DontFlipMirrorIndents/>
   <w:OverrideTableStyleHps/>
  </w:Compatibility>
  <m:mathPr>
   <m:mathFont m:val=3D"Cambria Math"/>
   <m:brkBin m:val=3D"before"/>
   <m:brkBinSub m:val=3D"&#45;-"/>
   <m:smallFrac m:val=3D"off"/>
   <m:dispDef/>
   <m:lMargin m:val=3D"0"/>
   <m:rMargin m:val=3D"0"/>
   <m:defJc m:val=3D"centerGroup"/>
   <m:wrapIndent m:val=3D"1440"/>
   <m:intLim m:val=3D"subSup"/>
   <m:naryLim m:val=3D"undOvr"/>
  </m:mathPr></w:WordDocument>
</xml><![endif]--><!--[if gte mso 9]><xml>
 <w:LatentStyles DefLockedState=3D"false" DefUnhideWhenUsed=3D"false"
  DefSemiHidden=3D"false" DefQFormat=3D"false" DefPriority=3D"99"
  LatentStyleCount=3D"371">
  <w:LsdException Locked=3D"false" Priority=3D"0" QFormat=3D"true" Name=3D"=
Normal"/>
  <w:LsdException Locked=3D"false" Priority=3D"9" QFormat=3D"true" Name=3D"=
heading 1"/>
  <w:LsdException Locked=3D"false" Priority=3D"9" SemiHidden=3D"true"
   UnhideWhenUsed=3D"true" QFormat=3D"true" Name=3D"heading 2"/>
  <w:LsdException Locked=3D"false" Priority=3D"9" SemiHidden=3D"true"
   UnhideWhenUsed=3D"true" QFormat=3D"true" Name=3D"heading 3"/>
  <w:LsdException Locked=3D"false" Priority=3D"9" SemiHidden=3D"true"
   UnhideWhenUsed=3D"true" QFormat=3D"true" Name=3D"heading 4"/>
  <w:LsdException Locked=3D"false" Priority=3D"9" SemiHidden=3D"true"
   UnhideWhenUsed=3D"true" QFormat=3D"true" Name=3D"heading 5"/>
  <w:LsdException Locked=3D"false" Priority=3D"9" SemiHidden=3D"true"
   UnhideWhenUsed=3D"true" QFormat=3D"true" Name=3D"heading 6"/>
  <w:LsdException Locked=3D"false" Priority=3D"9" SemiHidden=3D"true"
   UnhideWhenUsed=3D"true" QFormat=3D"true" Name=3D"heading 7"/>
  <w:LsdException Locked=3D"false" Priority=3D"9" SemiHidden=3D"true"
   UnhideWhenUsed=3D"true" QFormat=3D"true" Name=3D"heading 8"/>
  <w:LsdException Locked=3D"false" Priority=3D"9" SemiHidden=3D"true"
   UnhideWhenUsed=3D"true" QFormat=3D"true" Name=3D"heading 9"/>
  <w:LsdException Locked=3D"false" SemiHidden=3D"true" UnhideWhenUsed=3D"tr=
ue"
   Name=3D"index 1"/>
  <w:LsdException Locked=3D"false" SemiHidden=3D"true" UnhideWhenUsed=3D"tr=
ue"
   Name=3D"index 2"/>
  <w:LsdException Locked=3D"false" SemiHidden=3D"true" UnhideWhenUsed=3D"tr=
ue"
   Name=3D"index 3"/>
  <w:LsdException Locked=3D"false" SemiHidden=3D"true" UnhideWhenUsed=3D"tr=
ue"
   Name=3D"index 4"/>
  <w:LsdException Locked=3D"false" SemiHidden=3D"true" UnhideWhenUsed=3D"tr=
ue"
   Name=3D"index 5"/>
  <w:LsdException Locked=3D"false" SemiHidden=3D"true" UnhideWhenUsed=3D"tr=
ue"
   Name=3D"index 6"/>
  <w:LsdException Locked=3D"false" SemiHidden=3D"true" UnhideWhenUsed=3D"tr=
ue"
   Name=3D"index 7"/>
  <w:LsdException Locked=3D"false" SemiHidden=3D"true" UnhideWhenUsed=3D"tr=
ue"
   Name=3D"index 8"/>
  <w:LsdException Locked=3D"false" SemiHidden=3D"true" UnhideWhenUsed=3D"tr=
ue"
   Name=3D"index 9"/>
  <w:LsdException Locked=3D"false" Priority=3D"39" SemiHidden=3D"true"
   UnhideWhenUsed=3D"true" Name=3D"toc 1"/>
  <w:LsdException Locked=3D"false" Priority=3D"39" SemiHidden=3D"true"
   UnhideWhenUsed=3D"true" Name=3D"toc 2"/>
  <w:LsdException Locked=3D"false" Priority=3D"39" SemiHidden=3D"true"
   UnhideWhenUsed=3D"true" Name=3D"toc 3"/>
  <w:LsdException Locked=3D"false" Priority=3D"39" SemiHidden=3D"true"
   UnhideWhenUsed=3D"true" Name=3D"toc 4"/>
  <w:LsdException Locked=3D"false" Priority=3D"39" SemiHidden=3D"true"
   UnhideWhenUsed=3D"true" Name=3D"toc 5"/>
  <w:LsdException Locked=3D"false" Priority=3D"39" SemiHidden=3D"true"
   UnhideWhenUsed=3D"true" Name=3D"toc 6"/>
  <w:LsdException Locked=3D"false" Priority=3D"39" SemiHidden=3D"true"
   UnhideWhenUsed=3D"true" Name=3D"toc 7"/>
  <w:LsdException Locked=3D"false" Priority=3D"39" SemiHidden=3D"true"
   UnhideWhenUsed=3D"true" Name=3D"toc 8"/>
  <w:LsdException Locked=3D"false" Priority=3D"39" SemiHidden=3D"true"
   UnhideWhenUsed=3D"true" Name=3D"toc 9"/>
  <w:LsdException Locked=3D"false" SemiHidden=3D"true" UnhideWhenUsed=3D"tr=
ue"
   Name=3D"Normal Indent"/>
  <w:LsdException Locked=3D"false" SemiHidden=3D"true" UnhideWhenUsed=3D"tr=
ue"
   Name=3D"footnote text"/>
  <w:LsdException Locked=3D"false" SemiHidden=3D"true" UnhideWhenUsed=3D"tr=
ue"
   Name=3D"annotation text"/>
  <w:LsdException Locked=3D"false" SemiHidden=3D"true" UnhideWhenUsed=3D"tr=
ue"
   Name=3D"header"/>
  <w:LsdException Locked=3D"false" SemiHidden=3D"true" UnhideWhenUsed=3D"tr=
ue"
   Name=3D"footer"/>
  <w:LsdException Locked=3D"false" SemiHidden=3D"true" UnhideWhenUsed=3D"tr=
ue"
   Name=3D"index heading"/>
  <w:LsdException Locked=3D"false" Priority=3D"35" SemiHidden=3D"true"
   UnhideWhenUsed=3D"true" QFormat=3D"true" Name=3D"caption"/>
  <w:LsdException Locked=3D"false" SemiHidden=3D"true" UnhideWhenUsed=3D"tr=
ue"
   Name=3D"table of figures"/>
  <w:LsdException Locked=3D"false" SemiHidden=3D"true" UnhideWhenUsed=3D"tr=
ue"
   Name=3D"envelope address"/>
  <w:LsdException Locked=3D"false" SemiHidden=3D"true" UnhideWhenUsed=3D"tr=
ue"
   Name=3D"envelope return"/>
  <w:LsdException Locked=3D"false" SemiHidden=3D"true" UnhideWhenUsed=3D"tr=
ue"
   Name=3D"footnote reference"/>
  <w:LsdException Locked=3D"false" SemiHidden=3D"true" UnhideWhenUsed=3D"tr=
ue"
   Name=3D"annotation reference"/>
  <w:LsdException Locked=3D"false" SemiHidden=3D"true" UnhideWhenUsed=3D"tr=
ue"
   Name=3D"line number"/>
  <w:LsdException Locked=3D"false" SemiHidden=3D"true" UnhideWhenUsed=3D"tr=
ue"
   Name=3D"page number"/>
  <w:LsdException Locked=3D"false" SemiHidden=3D"true" UnhideWhenUsed=3D"tr=
ue"
   Name=3D"endnote reference"/>
  <w:LsdException Locked=3D"false" SemiHidden=3D"true" UnhideWhenUsed=3D"tr=
ue"
   Name=3D"endnote text"/>
  <w:LsdException Locked=3D"false" SemiHidden=3D"true" UnhideWhenUsed=3D"tr=
ue"
   Name=3D"table of authorities"/>
  <w:LsdException Locked=3D"false" SemiHidden=3D"true" UnhideWhenUsed=3D"tr=
ue"
   Name=3D"macro"/>
  <w:LsdException Locked=3D"false" SemiHidden=3D"true" UnhideWhenUsed=3D"tr=
ue"
   Name=3D"toa heading"/>
  <w:LsdException Locked=3D"false" SemiHidden=3D"true" UnhideWhenUsed=3D"tr=
ue"
   Name=3D"List"/>
  <w:LsdException Locked=3D"false" SemiHidden=3D"true" UnhideWhenUsed=3D"tr=
ue"
   Name=3D"List Bullet"/>
  <w:LsdException Locked=3D"false" SemiHidden=3D"true" UnhideWhenUsed=3D"tr=
ue"
   Name=3D"List Number"/>
  <w:LsdException Locked=3D"false" SemiHidden=3D"true" UnhideWhenUsed=3D"tr=
ue"
   Name=3D"List 2"/>
  <w:LsdException Locked=3D"false" SemiHidden=3D"true" UnhideWhenUsed=3D"tr=
ue"
   Name=3D"List 3"/>
  <w:LsdException Locked=3D"false" SemiHidden=3D"true" UnhideWhenUsed=3D"tr=
ue"
   Name=3D"List 4"/>
  <w:LsdException Locked=3D"false" SemiHidden=3D"true" UnhideWhenUsed=3D"tr=
ue"
   Name=3D"List 5"/>
  <w:LsdException Locked=3D"false" SemiHidden=3D"true" UnhideWhenUsed=3D"tr=
ue"
   Name=3D"List Bullet 2"/>
  <w:LsdException Locked=3D"false" SemiHidden=3D"true" UnhideWhenUsed=3D"tr=
ue"
   Name=3D"List Bullet 3"/>
  <w:LsdException Locked=3D"false" SemiHidden=3D"true" UnhideWhenUsed=3D"tr=
ue"
   Name=3D"List Bullet 4"/>
  <w:LsdException Locked=3D"false" SemiHidden=3D"true" UnhideWhenUsed=3D"tr=
ue"
   Name=3D"List Bullet 5"/>
  <w:LsdException Locked=3D"false" SemiHidden=3D"true" UnhideWhenUsed=3D"tr=
ue"
   Name=3D"List Number 2"/>
  <w:LsdException Locked=3D"false" SemiHidden=3D"true" UnhideWhenUsed=3D"tr=
ue"
   Name=3D"List Number 3"/>
  <w:LsdException Locked=3D"false" SemiHidden=3D"true" UnhideWhenUsed=3D"tr=
ue"
   Name=3D"List Number 4"/>
  <w:LsdException Locked=3D"false" SemiHidden=3D"true" UnhideWhenUsed=3D"tr=
ue"
   Name=3D"List Number 5"/>
  <w:LsdException Locked=3D"false" Priority=3D"10" QFormat=3D"true" Name=3D=
"Title"/>
  <w:LsdException Locked=3D"false" SemiHidden=3D"true" UnhideWhenUsed=3D"tr=
ue"
   Name=3D"Closing"/>
  <w:LsdException Locked=3D"false" SemiHidden=3D"true" UnhideWhenUsed=3D"tr=
ue"
   Name=3D"Signature"/>
  <w:LsdException Locked=3D"false" Priority=3D"1" SemiHidden=3D"true"
   UnhideWhenUsed=3D"true" Name=3D"Default Paragraph Font"/>
  <w:LsdException Locked=3D"false" SemiHidden=3D"true" UnhideWhenUsed=3D"tr=
ue"
   Name=3D"Body Text"/>
  <w:LsdException Locked=3D"false" SemiHidden=3D"true" UnhideWhenUsed=3D"tr=
ue"
   Name=3D"Body Text Indent"/>
  <w:LsdException Locked=3D"false" SemiHidden=3D"true" UnhideWhenUsed=3D"tr=
ue"
   Name=3D"List Continue"/>
  <w:LsdException Locked=3D"false" SemiHidden=3D"true" UnhideWhenUsed=3D"tr=
ue"
   Name=3D"List Continue 2"/>
  <w:LsdException Locked=3D"false" SemiHidden=3D"true" UnhideWhenUsed=3D"tr=
ue"
   Name=3D"List Continue 3"/>
  <w:LsdException Locked=3D"false" SemiHidden=3D"true" UnhideWhenUsed=3D"tr=
ue"
   Name=3D"List Continue 4"/>
  <w:LsdException Locked=3D"false" SemiHidden=3D"true" UnhideWhenUsed=3D"tr=
ue"
   Name=3D"List Continue 5"/>
  <w:LsdException Locked=3D"false" SemiHidden=3D"true" UnhideWhenUsed=3D"tr=
ue"
   Name=3D"Message Header"/>
  <w:LsdException Locked=3D"false" Priority=3D"11" QFormat=3D"true" Name=3D=
"Subtitle"/>
  <w:LsdException Locked=3D"false" SemiHidden=3D"true" UnhideWhenUsed=3D"tr=
ue"
   Name=3D"Salutation"/>
  <w:LsdException Locked=3D"false" SemiHidden=3D"true" UnhideWhenUsed=3D"tr=
ue"
   Name=3D"Date"/>
  <w:LsdException Locked=3D"false" SemiHidden=3D"true" UnhideWhenUsed=3D"tr=
ue"
   Name=3D"Body Text First Indent"/>
  <w:LsdException Locked=3D"false" SemiHidden=3D"true" UnhideWhenUsed=3D"tr=
ue"
   Name=3D"Body Text First Indent 2"/>
  <w:LsdException Locked=3D"false" SemiHidden=3D"true" UnhideWhenUsed=3D"tr=
ue"
   Name=3D"Note Heading"/>
  <w:LsdException Locked=3D"false" SemiHidden=3D"true" UnhideWhenUsed=3D"tr=
ue"
   Name=3D"Body Text 2"/>
  <w:LsdException Locked=3D"false" SemiHidden=3D"true" UnhideWhenUsed=3D"tr=
ue"
   Name=3D"Body Text 3"/>
  <w:LsdException Locked=3D"false" SemiHidden=3D"true" UnhideWhenUsed=3D"tr=
ue"
   Name=3D"Body Text Indent 2"/>
  <w:LsdException Locked=3D"false" SemiHidden=3D"true" UnhideWhenUsed=3D"tr=
ue"
   Name=3D"Body Text Indent 3"/>
  <w:LsdException Locked=3D"false" SemiHidden=3D"true" UnhideWhenUsed=3D"tr=
ue"
   Name=3D"Block Text"/>
  <w:LsdException Locked=3D"false" SemiHidden=3D"true" UnhideWhenUsed=3D"tr=
ue"
   Name=3D"Hyperlink"/>
  <w:LsdException Locked=3D"false" SemiHidden=3D"true" UnhideWhenUsed=3D"tr=
ue"
   Name=3D"FollowedHyperlink"/>
  <w:LsdException Locked=3D"false" Priority=3D"22" QFormat=3D"true" Name=3D=
"Strong"/>
  <w:LsdException Locked=3D"false" Priority=3D"20" QFormat=3D"true" Name=3D=
"Emphasis"/>
  <w:LsdException Locked=3D"false" SemiHidden=3D"true" UnhideWhenUsed=3D"tr=
ue"
   Name=3D"Document Map"/>
  <w:LsdException Locked=3D"false" SemiHidden=3D"true" UnhideWhenUsed=3D"tr=
ue"
   Name=3D"Plain Text"/>
  <w:LsdException Locked=3D"false" SemiHidden=3D"true" UnhideWhenUsed=3D"tr=
ue"
   Name=3D"E-mail Signature"/>
  <w:LsdException Locked=3D"false" SemiHidden=3D"true" UnhideWhenUsed=3D"tr=
ue"
   Name=3D"HTML Top of Form"/>
  <w:LsdException Locked=3D"false" SemiHidden=3D"true" UnhideWhenUsed=3D"tr=
ue"
   Name=3D"HTML Bottom of Form"/>
  <w:LsdException Locked=3D"false" SemiHidden=3D"true" UnhideWhenUsed=3D"tr=
ue"
   Name=3D"Normal (Web)"/>
  <w:LsdException Locked=3D"false" SemiHidden=3D"true" UnhideWhenUsed=3D"tr=
ue"
   Name=3D"HTML Acronym"/>
  <w:LsdException Locked=3D"false" SemiHidden=3D"true" UnhideWhenUsed=3D"tr=
ue"
   Name=3D"HTML Address"/>
  <w:LsdException Locked=3D"false" SemiHidden=3D"true" UnhideWhenUsed=3D"tr=
ue"
   Name=3D"HTML Cite"/>
  <w:LsdException Locked=3D"false" SemiHidden=3D"true" UnhideWhenUsed=3D"tr=
ue"
   Name=3D"HTML Code"/>
  <w:LsdException Locked=3D"false" SemiHidden=3D"true" UnhideWhenUsed=3D"tr=
ue"
   Name=3D"HTML Definition"/>
  <w:LsdException Locked=3D"false" SemiHidden=3D"true" UnhideWhenUsed=3D"tr=
ue"
   Name=3D"HTML Keyboard"/>
  <w:LsdException Locked=3D"false" SemiHidden=3D"true" UnhideWhenUsed=3D"tr=
ue"
   Name=3D"HTML Preformatted"/>
  <w:LsdException Locked=3D"false" SemiHidden=3D"true" UnhideWhenUsed=3D"tr=
ue"
   Name=3D"HTML Sample"/>
  <w:LsdException Locked=3D"false" SemiHidden=3D"true" UnhideWhenUsed=3D"tr=
ue"
   Name=3D"HTML Typewriter"/>
  <w:LsdException Locked=3D"false" SemiHidden=3D"true" UnhideWhenUsed=3D"tr=
ue"
   Name=3D"HTML Variable"/>
  <w:LsdException Locked=3D"false" SemiHidden=3D"true" UnhideWhenUsed=3D"tr=
ue"
   Name=3D"Normal Table"/>
  <w:LsdException Locked=3D"false" SemiHidden=3D"true" UnhideWhenUsed=3D"tr=
ue"
   Name=3D"annotation subject"/>
  <w:LsdException Locked=3D"false" SemiHidden=3D"true" UnhideWhenUsed=3D"tr=
ue"
   Name=3D"No List"/>
  <w:LsdException Locked=3D"false" SemiHidden=3D"true" UnhideWhenUsed=3D"tr=
ue"
   Name=3D"Outline List 1"/>
  <w:LsdException Locked=3D"false" SemiHidden=3D"true" UnhideWhenUsed=3D"tr=
ue"
   Name=3D"Outline List 2"/>
  <w:LsdException Locked=3D"false" SemiHidden=3D"true" UnhideWhenUsed=3D"tr=
ue"
   Name=3D"Outline List 3"/>
  <w:LsdException Locked=3D"false" SemiHidden=3D"true" UnhideWhenUsed=3D"tr=
ue"
   Name=3D"Table Simple 1"/>
  <w:LsdException Locked=3D"false" SemiHidden=3D"true" UnhideWhenUsed=3D"tr=
ue"
   Name=3D"Table Simple 2"/>
  <w:LsdException Locked=3D"false" SemiHidden=3D"true" UnhideWhenUsed=3D"tr=
ue"
   Name=3D"Table Simple 3"/>
  <w:LsdException Locked=3D"false" SemiHidden=3D"true" UnhideWhenUsed=3D"tr=
ue"
   Name=3D"Table Classic 1"/>
  <w:LsdException Locked=3D"false" SemiHidden=3D"true" UnhideWhenUsed=3D"tr=
ue"
   Name=3D"Table Classic 2"/>
  <w:LsdException Locked=3D"false" SemiHidden=3D"true" UnhideWhenUsed=3D"tr=
ue"
   Name=3D"Table Classic 3"/>
  <w:LsdException Locked=3D"false" SemiHidden=3D"true" UnhideWhenUsed=3D"tr=
ue"
   Name=3D"Table Classic 4"/>
  <w:LsdException Locked=3D"false" SemiHidden=3D"true" UnhideWhenUsed=3D"tr=
ue"
   Name=3D"Table Colorful 1"/>
  <w:LsdException Locked=3D"false" SemiHidden=3D"true" UnhideWhenUsed=3D"tr=
ue"
   Name=3D"Table Colorful 2"/>
  <w:LsdException Locked=3D"false" SemiHidden=3D"true" UnhideWhenUsed=3D"tr=
ue"
   Name=3D"Table Colorful 3"/>
  <w:LsdException Locked=3D"false" SemiHidden=3D"true" UnhideWhenUsed=3D"tr=
ue"
   Name=3D"Table Columns 1"/>
  <w:LsdException Locked=3D"false" SemiHidden=3D"true" UnhideWhenUsed=3D"tr=
ue"
   Name=3D"Table Columns 2"/>
  <w:LsdException Locked=3D"false" SemiHidden=3D"true" UnhideWhenUsed=3D"tr=
ue"
   Name=3D"Table Columns 3"/>
  <w:LsdException Locked=3D"false" SemiHidden=3D"true" UnhideWhenUsed=3D"tr=
ue"
   Name=3D"Table Columns 4"/>
  <w:LsdException Locked=3D"false" SemiHidden=3D"true" UnhideWhenUsed=3D"tr=
ue"
   Name=3D"Table Columns 5"/>
  <w:LsdException Locked=3D"false" SemiHidden=3D"true" UnhideWhenUsed=3D"tr=
ue"
   Name=3D"Table Grid 1"/>
  <w:LsdException Locked=3D"false" SemiHidden=3D"true" UnhideWhenUsed=3D"tr=
ue"
   Name=3D"Table Grid 2"/>
  <w:LsdException Locked=3D"false" SemiHidden=3D"true" UnhideWhenUsed=3D"tr=
ue"
   Name=3D"Table Grid 3"/>
  <w:LsdException Locked=3D"false" SemiHidden=3D"true" UnhideWhenUsed=3D"tr=
ue"
   Name=3D"Table Grid 4"/>
  <w:LsdException Locked=3D"false" SemiHidden=3D"true" UnhideWhenUsed=3D"tr=
ue"
   Name=3D"Table Grid 5"/>
  <w:LsdException Locked=3D"false" SemiHidden=3D"true" UnhideWhenUsed=3D"tr=
ue"
   Name=3D"Table Grid 6"/>
  <w:LsdException Locked=3D"false" SemiHidden=3D"true" UnhideWhenUsed=3D"tr=
ue"
   Name=3D"Table Grid 7"/>
  <w:LsdException Locked=3D"false" SemiHidden=3D"true" UnhideWhenUsed=3D"tr=
ue"
   Name=3D"Table Grid 8"/>
  <w:LsdException Locked=3D"false" SemiHidden=3D"true" UnhideWhenUsed=3D"tr=
ue"
   Name=3D"Table List 1"/>
  <w:LsdException Locked=3D"false" SemiHidden=3D"true" UnhideWhenUsed=3D"tr=
ue"
   Name=3D"Table List 2"/>
  <w:LsdException Locked=3D"false" SemiHidden=3D"true" UnhideWhenUsed=3D"tr=
ue"
   Name=3D"Table List 3"/>
  <w:LsdException Locked=3D"false" SemiHidden=3D"true" UnhideWhenUsed=3D"tr=
ue"
   Name=3D"Table List 4"/>
  <w:LsdException Locked=3D"false" SemiHidden=3D"true" UnhideWhenUsed=3D"tr=
ue"
   Name=3D"Table List 5"/>
  <w:LsdException Locked=3D"false" SemiHidden=3D"true" UnhideWhenUsed=3D"tr=
ue"
   Name=3D"Table List 6"/>
  <w:LsdException Locked=3D"false" SemiHidden=3D"true" UnhideWhenUsed=3D"tr=
ue"
   Name=3D"Table List 7"/>
  <w:LsdException Locked=3D"false" SemiHidden=3D"true" UnhideWhenUsed=3D"tr=
ue"
   Name=3D"Table List 8"/>
  <w:LsdException Locked=3D"false" SemiHidden=3D"true" UnhideWhenUsed=3D"tr=
ue"
   Name=3D"Table 3D effects 1"/>
  <w:LsdException Locked=3D"false" SemiHidden=3D"true" UnhideWhenUsed=3D"tr=
ue"
   Name=3D"Table 3D effects 2"/>
  <w:LsdException Locked=3D"false" SemiHidden=3D"true" UnhideWhenUsed=3D"tr=
ue"
   Name=3D"Table 3D effects 3"/>
  <w:LsdException Locked=3D"false" SemiHidden=3D"true" UnhideWhenUsed=3D"tr=
ue"
   Name=3D"Table Contemporary"/>
  <w:LsdException Locked=3D"false" SemiHidden=3D"true" UnhideWhenUsed=3D"tr=
ue"
   Name=3D"Table Elegant"/>
  <w:LsdException Locked=3D"false" SemiHidden=3D"true" UnhideWhenUsed=3D"tr=
ue"
   Name=3D"Table Professional"/>
  <w:LsdException Locked=3D"false" SemiHidden=3D"true" UnhideWhenUsed=3D"tr=
ue"
   Name=3D"Table Subtle 1"/>
  <w:LsdException Locked=3D"false" SemiHidden=3D"true" UnhideWhenUsed=3D"tr=
ue"
   Name=3D"Table Subtle 2"/>
  <w:LsdException Locked=3D"false" SemiHidden=3D"true" UnhideWhenUsed=3D"tr=
ue"
   Name=3D"Table Web 1"/>
  <w:LsdException Locked=3D"false" SemiHidden=3D"true" UnhideWhenUsed=3D"tr=
ue"
   Name=3D"Table Web 2"/>
  <w:LsdException Locked=3D"false" SemiHidden=3D"true" UnhideWhenUsed=3D"tr=
ue"
   Name=3D"Table Web 3"/>
  <w:LsdException Locked=3D"false" SemiHidden=3D"true" UnhideWhenUsed=3D"tr=
ue"
   Name=3D"Balloon Text"/>
  <w:LsdException Locked=3D"false" Priority=3D"39" Name=3D"Table Grid"/>
  <w:LsdException Locked=3D"false" SemiHidden=3D"true" UnhideWhenUsed=3D"tr=
ue"
   Name=3D"Table Theme"/>
  <w:LsdException Locked=3D"false" SemiHidden=3D"true" Name=3D"Placeholder =
Text"/>
  <w:LsdException Locked=3D"false" Priority=3D"1" QFormat=3D"true" Name=3D"=
No Spacing"/>
  <w:LsdException Locked=3D"false" Priority=3D"60" Name=3D"Light Shading"/>
  <w:LsdException Locked=3D"false" Priority=3D"61" Name=3D"Light List"/>
  <w:LsdException Locked=3D"false" Priority=3D"62" Name=3D"Light Grid"/>
  <w:LsdException Locked=3D"false" Priority=3D"63" Name=3D"Medium Shading 1=
"/>
  <w:LsdException Locked=3D"false" Priority=3D"64" Name=3D"Medium Shading 2=
"/>
  <w:LsdException Locked=3D"false" Priority=3D"65" Name=3D"Medium List 1"/>
  <w:LsdException Locked=3D"false" Priority=3D"66" Name=3D"Medium List 2"/>
  <w:LsdException Locked=3D"false" Priority=3D"67" Name=3D"Medium Grid 1"/>
  <w:LsdException Locked=3D"false" Priority=3D"68" Name=3D"Medium Grid 2"/>
  <w:LsdException Locked=3D"false" Priority=3D"69" Name=3D"Medium Grid 3"/>
  <w:LsdException Locked=3D"false" Priority=3D"70" Name=3D"Dark List"/>
  <w:LsdException Locked=3D"false" Priority=3D"71" Name=3D"Colorful Shading=
"/>
  <w:LsdException Locked=3D"false" Priority=3D"72" Name=3D"Colorful List"/>
  <w:LsdException Locked=3D"false" Priority=3D"73" Name=3D"Colorful Grid"/>
  <w:LsdException Locked=3D"false" Priority=3D"60" Name=3D"Light Shading Ac=
cent 1"/>
  <w:LsdException Locked=3D"false" Priority=3D"61" Name=3D"Light List Accen=
t 1"/>
  <w:LsdException Locked=3D"false" Priority=3D"62" Name=3D"Light Grid Accen=
t 1"/>
  <w:LsdException Locked=3D"false" Priority=3D"63" Name=3D"Medium Shading 1=
 Accent 1"/>
  <w:LsdException Locked=3D"false" Priority=3D"64" Name=3D"Medium Shading 2=
 Accent 1"/>
  <w:LsdException Locked=3D"false" Priority=3D"65" Name=3D"Medium List 1 Ac=
cent 1"/>
  <w:LsdException Locked=3D"false" SemiHidden=3D"true" Name=3D"Revision"/>
  <w:LsdException Locked=3D"false" Priority=3D"34" QFormat=3D"true"
   Name=3D"List Paragraph"/>
  <w:LsdException Locked=3D"false" Priority=3D"29" QFormat=3D"true" Name=3D=
"Quote"/>
  <w:LsdException Locked=3D"false" Priority=3D"30" QFormat=3D"true"
   Name=3D"Intense Quote"/>
  <w:LsdException Locked=3D"false" Priority=3D"66" Name=3D"Medium List 2 Ac=
cent 1"/>
  <w:LsdException Locked=3D"false" Priority=3D"67" Name=3D"Medium Grid 1 Ac=
cent 1"/>
  <w:LsdException Locked=3D"false" Priority=3D"68" Name=3D"Medium Grid 2 Ac=
cent 1"/>
  <w:LsdException Locked=3D"false" Priority=3D"69" Name=3D"Medium Grid 3 Ac=
cent 1"/>
  <w:LsdException Locked=3D"false" Priority=3D"70" Name=3D"Dark List Accent=
 1"/>
  <w:LsdException Locked=3D"false" Priority=3D"71" Name=3D"Colorful Shading=
 Accent 1"/>
  <w:LsdException Locked=3D"false" Priority=3D"72" Name=3D"Colorful List Ac=
cent 1"/>
  <w:LsdException Locked=3D"false" Priority=3D"73" Name=3D"Colorful Grid Ac=
cent 1"/>
  <w:LsdException Locked=3D"false" Priority=3D"60" Name=3D"Light Shading Ac=
cent 2"/>
  <w:LsdException Locked=3D"false" Priority=3D"61" Name=3D"Light List Accen=
t 2"/>
  <w:LsdException Locked=3D"false" Priority=3D"62" Name=3D"Light Grid Accen=
t 2"/>
  <w:LsdException Locked=3D"false" Priority=3D"63" Name=3D"Medium Shading 1=
 Accent 2"/>
  <w:LsdException Locked=3D"false" Priority=3D"64" Name=3D"Medium Shading 2=
 Accent 2"/>
  <w:LsdException Locked=3D"false" Priority=3D"65" Name=3D"Medium List 1 Ac=
cent 2"/>
  <w:LsdException Locked=3D"false" Priority=3D"66" Name=3D"Medium List 2 Ac=
cent 2"/>
  <w:LsdException Locked=3D"false" Priority=3D"67" Name=3D"Medium Grid 1 Ac=
cent 2"/>
  <w:LsdException Locked=3D"false" Priority=3D"68" Name=3D"Medium Grid 2 Ac=
cent 2"/>
  <w:LsdException Locked=3D"false" Priority=3D"69" Name=3D"Medium Grid 3 Ac=
cent 2"/>
  <w:LsdException Locked=3D"false" Priority=3D"70" Name=3D"Dark List Accent=
 2"/>
  <w:LsdException Locked=3D"false" Priority=3D"71" Name=3D"Colorful Shading=
 Accent 2"/>
  <w:LsdException Locked=3D"false" Priority=3D"72" Name=3D"Colorful List Ac=
cent 2"/>
  <w:LsdException Locked=3D"false" Priority=3D"73" Name=3D"Colorful Grid Ac=
cent 2"/>
  <w:LsdException Locked=3D"false" Priority=3D"60" Name=3D"Light Shading Ac=
cent 3"/>
  <w:LsdException Locked=3D"false" Priority=3D"61" Name=3D"Light List Accen=
t 3"/>
  <w:LsdException Locked=3D"false" Priority=3D"62" Name=3D"Light Grid Accen=
t 3"/>
  <w:LsdException Locked=3D"false" Priority=3D"63" Name=3D"Medium Shading 1=
 Accent 3"/>
  <w:LsdException Locked=3D"false" Priority=3D"64" Name=3D"Medium Shading 2=
 Accent 3"/>
  <w:LsdException Locked=3D"false" Priority=3D"65" Name=3D"Medium List 1 Ac=
cent 3"/>
  <w:LsdException Locked=3D"false" Priority=3D"66" Name=3D"Medium List 2 Ac=
cent 3"/>
  <w:LsdException Locked=3D"false" Priority=3D"67" Name=3D"Medium Grid 1 Ac=
cent 3"/>
  <w:LsdException Locked=3D"false" Priority=3D"68" Name=3D"Medium Grid 2 Ac=
cent 3"/>
  <w:LsdException Locked=3D"false" Priority=3D"69" Name=3D"Medium Grid 3 Ac=
cent 3"/>
  <w:LsdException Locked=3D"false" Priority=3D"70" Name=3D"Dark List Accent=
 3"/>
  <w:LsdException Locked=3D"false" Priority=3D"71" Name=3D"Colorful Shading=
 Accent 3"/>
  <w:LsdException Locked=3D"false" Priority=3D"72" Name=3D"Colorful List Ac=
cent 3"/>
  <w:LsdException Locked=3D"false" Priority=3D"73" Name=3D"Colorful Grid Ac=
cent 3"/>
  <w:LsdException Locked=3D"false" Priority=3D"60" Name=3D"Light Shading Ac=
cent 4"/>
  <w:LsdException Locked=3D"false" Priority=3D"61" Name=3D"Light List Accen=
t 4"/>
  <w:LsdException Locked=3D"false" Priority=3D"62" Name=3D"Light Grid Accen=
t 4"/>
  <w:LsdException Locked=3D"false" Priority=3D"63" Name=3D"Medium Shading 1=
 Accent 4"/>
  <w:LsdException Locked=3D"false" Priority=3D"64" Name=3D"Medium Shading 2=
 Accent 4"/>
  <w:LsdException Locked=3D"false" Priority=3D"65" Name=3D"Medium List 1 Ac=
cent 4"/>
  <w:LsdException Locked=3D"false" Priority=3D"66" Name=3D"Medium List 2 Ac=
cent 4"/>
  <w:LsdException Locked=3D"false" Priority=3D"67" Name=3D"Medium Grid 1 Ac=
cent 4"/>
  <w:LsdException Locked=3D"false" Priority=3D"68" Name=3D"Medium Grid 2 Ac=
cent 4"/>
  <w:LsdException Locked=3D"false" Priority=3D"69" Name=3D"Medium Grid 3 Ac=
cent 4"/>
  <w:LsdException Locked=3D"false" Priority=3D"70" Name=3D"Dark List Accent=
 4"/>
  <w:LsdException Locked=3D"false" Priority=3D"71" Name=3D"Colorful Shading=
 Accent 4"/>
  <w:LsdException Locked=3D"false" Priority=3D"72" Name=3D"Colorful List Ac=
cent 4"/>
  <w:LsdException Locked=3D"false" Priority=3D"73" Name=3D"Colorful Grid Ac=
cent 4"/>
  <w:LsdException Locked=3D"false" Priority=3D"60" Name=3D"Light Shading Ac=
cent 5"/>
  <w:LsdException Locked=3D"false" Priority=3D"61" Name=3D"Light List Accen=
t 5"/>
  <w:LsdException Locked=3D"false" Priority=3D"62" Name=3D"Light Grid Accen=
t 5"/>
  <w:LsdException Locked=3D"false" Priority=3D"63" Name=3D"Medium Shading 1=
 Accent 5"/>
  <w:LsdException Locked=3D"false" Priority=3D"64" Name=3D"Medium Shading 2=
 Accent 5"/>
  <w:LsdException Locked=3D"false" Priority=3D"65" Name=3D"Medium List 1 Ac=
cent 5"/>
  <w:LsdException Locked=3D"false" Priority=3D"66" Name=3D"Medium List 2 Ac=
cent 5"/>
  <w:LsdException Locked=3D"false" Priority=3D"67" Name=3D"Medium Grid 1 Ac=
cent 5"/>
  <w:LsdException Locked=3D"false" Priority=3D"68" Name=3D"Medium Grid 2 Ac=
cent 5"/>
  <w:LsdException Locked=3D"false" Priority=3D"69" Name=3D"Medium Grid 3 Ac=
cent 5"/>
  <w:LsdException Locked=3D"false" Priority=3D"70" Name=3D"Dark List Accent=
 5"/>
  <w:LsdException Locked=3D"false" Priority=3D"71" Name=3D"Colorful Shading=
 Accent 5"/>
  <w:LsdException Locked=3D"false" Priority=3D"72" Name=3D"Colorful List Ac=
cent 5"/>
  <w:LsdException Locked=3D"false" Priority=3D"73" Name=3D"Colorful Grid Ac=
cent 5"/>
  <w:LsdException Locked=3D"false" Priority=3D"60" Name=3D"Light Shading Ac=
cent 6"/>
  <w:LsdException Locked=3D"false" Priority=3D"61" Name=3D"Light List Accen=
t 6"/>
  <w:LsdException Locked=3D"false" Priority=3D"62" Name=3D"Light Grid Accen=
t 6"/>
  <w:LsdException Locked=3D"false" Priority=3D"63" Name=3D"Medium Shading 1=
 Accent 6"/>
  <w:LsdException Locked=3D"false" Priority=3D"64" Name=3D"Medium Shading 2=
 Accent 6"/>
  <w:LsdException Locked=3D"false" Priority=3D"65" Name=3D"Medium List 1 Ac=
cent 6"/>
  <w:LsdException Locked=3D"false" Priority=3D"66" Name=3D"Medium List 2 Ac=
cent 6"/>
  <w:LsdException Locked=3D"false" Priority=3D"67" Name=3D"Medium Grid 1 Ac=
cent 6"/>
  <w:LsdException Locked=3D"false" Priority=3D"68" Name=3D"Medium Grid 2 Ac=
cent 6"/>
  <w:LsdException Locked=3D"false" Priority=3D"69" Name=3D"Medium Grid 3 Ac=
cent 6"/>
  <w:LsdException Locked=3D"false" Priority=3D"70" Name=3D"Dark List Accent=
 6"/>
  <w:LsdException Locked=3D"false" Priority=3D"71" Name=3D"Colorful Shading=
 Accent 6"/>
  <w:LsdException Locked=3D"false" Priority=3D"72" Name=3D"Colorful List Ac=
cent 6"/>
  <w:LsdException Locked=3D"false" Priority=3D"73" Name=3D"Colorful Grid Ac=
cent 6"/>
  <w:LsdException Locked=3D"false" Priority=3D"19" QFormat=3D"true"
   Name=3D"Subtle Emphasis"/>
  <w:LsdException Locked=3D"false" Priority=3D"21" QFormat=3D"true"
   Name=3D"Intense Emphasis"/>
  <w:LsdException Locked=3D"false" Priority=3D"31" QFormat=3D"true"
   Name=3D"Subtle Reference"/>
  <w:LsdException Locked=3D"false" Priority=3D"32" QFormat=3D"true"
   Name=3D"Intense Reference"/>
  <w:LsdException Locked=3D"false" Priority=3D"33" QFormat=3D"true" Name=3D=
"Book Title"/>
  <w:LsdException Locked=3D"false" Priority=3D"37" SemiHidden=3D"true"
   UnhideWhenUsed=3D"true" Name=3D"Bibliography"/>
  <w:LsdException Locked=3D"false" Priority=3D"39" SemiHidden=3D"true"
   UnhideWhenUsed=3D"true" QFormat=3D"true" Name=3D"TOC Heading"/>
  <w:LsdException Locked=3D"false" Priority=3D"41" Name=3D"Plain Table 1"/>
  <w:LsdException Locked=3D"false" Priority=3D"42" Name=3D"Plain Table 2"/>
  <w:LsdException Locked=3D"false" Priority=3D"43" Name=3D"Plain Table 3"/>
  <w:LsdException Locked=3D"false" Priority=3D"44" Name=3D"Plain Table 4"/>
  <w:LsdException Locked=3D"false" Priority=3D"45" Name=3D"Plain Table 5"/>
  <w:LsdException Locked=3D"false" Priority=3D"40" Name=3D"Grid Table Light=
"/>
  <w:LsdException Locked=3D"false" Priority=3D"46" Name=3D"Grid Table 1 Lig=
ht"/>
  <w:LsdException Locked=3D"false" Priority=3D"47" Name=3D"Grid Table 2"/>
  <w:LsdException Locked=3D"false" Priority=3D"48" Name=3D"Grid Table 3"/>
  <w:LsdException Locked=3D"false" Priority=3D"49" Name=3D"Grid Table 4"/>
  <w:LsdException Locked=3D"false" Priority=3D"50" Name=3D"Grid Table 5 Dar=
k"/>
  <w:LsdException Locked=3D"false" Priority=3D"51" Name=3D"Grid Table 6 Col=
orful"/>
  <w:LsdException Locked=3D"false" Priority=3D"52" Name=3D"Grid Table 7 Col=
orful"/>
  <w:LsdException Locked=3D"false" Priority=3D"46"
   Name=3D"Grid Table 1 Light Accent 1"/>
  <w:LsdException Locked=3D"false" Priority=3D"47" Name=3D"Grid Table 2 Acc=
ent 1"/>
  <w:LsdException Locked=3D"false" Priority=3D"48" Name=3D"Grid Table 3 Acc=
ent 1"/>
  <w:LsdException Locked=3D"false" Priority=3D"49" Name=3D"Grid Table 4 Acc=
ent 1"/>
  <w:LsdException Locked=3D"false" Priority=3D"50" Name=3D"Grid Table 5 Dar=
k Accent 1"/>
  <w:LsdException Locked=3D"false" Priority=3D"51"
   Name=3D"Grid Table 6 Colorful Accent 1"/>
  <w:LsdException Locked=3D"false" Priority=3D"52"
   Name=3D"Grid Table 7 Colorful Accent 1"/>
  <w:LsdException Locked=3D"false" Priority=3D"46"
   Name=3D"Grid Table 1 Light Accent 2"/>
  <w:LsdException Locked=3D"false" Priority=3D"47" Name=3D"Grid Table 2 Acc=
ent 2"/>
  <w:LsdException Locked=3D"false" Priority=3D"48" Name=3D"Grid Table 3 Acc=
ent 2"/>
  <w:LsdException Locked=3D"false" Priority=3D"49" Name=3D"Grid Table 4 Acc=
ent 2"/>
  <w:LsdException Locked=3D"false" Priority=3D"50" Name=3D"Grid Table 5 Dar=
k Accent 2"/>
  <w:LsdException Locked=3D"false" Priority=3D"51"
   Name=3D"Grid Table 6 Colorful Accent 2"/>
  <w:LsdException Locked=3D"false" Priority=3D"52"
   Name=3D"Grid Table 7 Colorful Accent 2"/>
  <w:LsdException Locked=3D"false" Priority=3D"46"
   Name=3D"Grid Table 1 Light Accent 3"/>
  <w:LsdException Locked=3D"false" Priority=3D"47" Name=3D"Grid Table 2 Acc=
ent 3"/>
  <w:LsdException Locked=3D"false" Priority=3D"48" Name=3D"Grid Table 3 Acc=
ent 3"/>
  <w:LsdException Locked=3D"false" Priority=3D"49" Name=3D"Grid Table 4 Acc=
ent 3"/>
  <w:LsdException Locked=3D"false" Priority=3D"50" Name=3D"Grid Table 5 Dar=
k Accent 3"/>
  <w:LsdException Locked=3D"false" Priority=3D"51"
   Name=3D"Grid Table 6 Colorful Accent 3"/>
  <w:LsdException Locked=3D"false" Priority=3D"52"
   Name=3D"Grid Table 7 Colorful Accent 3"/>
  <w:LsdException Locked=3D"false" Priority=3D"46"
   Name=3D"Grid Table 1 Light Accent 4"/>
  <w:LsdException Locked=3D"false" Priority=3D"47" Name=3D"Grid Table 2 Acc=
ent 4"/>
  <w:LsdException Locked=3D"false" Priority=3D"48" Name=3D"Grid Table 3 Acc=
ent 4"/>
  <w:LsdException Locked=3D"false" Priority=3D"49" Name=3D"Grid Table 4 Acc=
ent 4"/>
  <w:LsdException Locked=3D"false" Priority=3D"50" Name=3D"Grid Table 5 Dar=
k Accent 4"/>
  <w:LsdException Locked=3D"false" Priority=3D"51"
   Name=3D"Grid Table 6 Colorful Accent 4"/>
  <w:LsdException Locked=3D"false" Priority=3D"52"
   Name=3D"Grid Table 7 Colorful Accent 4"/>
  <w:LsdException Locked=3D"false" Priority=3D"46"
   Name=3D"Grid Table 1 Light Accent 5"/>
  <w:LsdException Locked=3D"false" Priority=3D"47" Name=3D"Grid Table 2 Acc=
ent 5"/>
  <w:LsdException Locked=3D"false" Priority=3D"48" Name=3D"Grid Table 3 Acc=
ent 5"/>
  <w:LsdException Locked=3D"false" Priority=3D"49" Name=3D"Grid Table 4 Acc=
ent 5"/>
  <w:LsdException Locked=3D"false" Priority=3D"50" Name=3D"Grid Table 5 Dar=
k Accent 5"/>
  <w:LsdException Locked=3D"false" Priority=3D"51"
   Name=3D"Grid Table 6 Colorful Accent 5"/>
  <w:LsdException Locked=3D"false" Priority=3D"52"
   Name=3D"Grid Table 7 Colorful Accent 5"/>
  <w:LsdException Locked=3D"false" Priority=3D"46"
   Name=3D"Grid Table 1 Light Accent 6"/>
  <w:LsdException Locked=3D"false" Priority=3D"47" Name=3D"Grid Table 2 Acc=
ent 6"/>
  <w:LsdException Locked=3D"false" Priority=3D"48" Name=3D"Grid Table 3 Acc=
ent 6"/>
  <w:LsdException Locked=3D"false" Priority=3D"49" Name=3D"Grid Table 4 Acc=
ent 6"/>
  <w:LsdException Locked=3D"false" Priority=3D"50" Name=3D"Grid Table 5 Dar=
k Accent 6"/>
  <w:LsdException Locked=3D"false" Priority=3D"51"
   Name=3D"Grid Table 6 Colorful Accent 6"/>
  <w:LsdException Locked=3D"false" Priority=3D"52"
   Name=3D"Grid Table 7 Colorful Accent 6"/>
  <w:LsdException Locked=3D"false" Priority=3D"46" Name=3D"List Table 1 Lig=
ht"/>
  <w:LsdException Locked=3D"false" Priority=3D"47" Name=3D"List Table 2"/>
  <w:LsdException Locked=3D"false" Priority=3D"48" Name=3D"List Table 3"/>
  <w:LsdException Locked=3D"false" Priority=3D"49" Name=3D"List Table 4"/>
  <w:LsdException Locked=3D"false" Priority=3D"50" Name=3D"List Table 5 Dar=
k"/>
  <w:LsdException Locked=3D"false" Priority=3D"51" Name=3D"List Table 6 Col=
orful"/>
  <w:LsdException Locked=3D"false" Priority=3D"52" Name=3D"List Table 7 Col=
orful"/>
  <w:LsdException Locked=3D"false" Priority=3D"46"
   Name=3D"List Table 1 Light Accent 1"/>
  <w:LsdException Locked=3D"false" Priority=3D"47" Name=3D"List Table 2 Acc=
ent 1"/>
  <w:LsdException Locked=3D"false" Priority=3D"48" Name=3D"List Table 3 Acc=
ent 1"/>
  <w:LsdException Locked=3D"false" Priority=3D"49" Name=3D"List Table 4 Acc=
ent 1"/>
  <w:LsdException Locked=3D"false" Priority=3D"50" Name=3D"List Table 5 Dar=
k Accent 1"/>
  <w:LsdException Locked=3D"false" Priority=3D"51"
   Name=3D"List Table 6 Colorful Accent 1"/>
  <w:LsdException Locked=3D"false" Priority=3D"52"
   Name=3D"List Table 7 Colorful Accent 1"/>
  <w:LsdException Locked=3D"false" Priority=3D"46"
   Name=3D"List Table 1 Light Accent 2"/>
  <w:LsdException Locked=3D"false" Priority=3D"47" Name=3D"List Table 2 Acc=
ent 2"/>
  <w:LsdException Locked=3D"false" Priority=3D"48" Name=3D"List Table 3 Acc=
ent 2"/>
  <w:LsdException Locked=3D"false" Priority=3D"49" Name=3D"List Table 4 Acc=
ent 2"/>
  <w:LsdException Locked=3D"false" Priority=3D"50" Name=3D"List Table 5 Dar=
k Accent 2"/>
  <w:LsdException Locked=3D"false" Priority=3D"51"
   Name=3D"List Table 6 Colorful Accent 2"/>
  <w:LsdException Locked=3D"false" Priority=3D"52"
   Name=3D"List Table 7 Colorful Accent 2"/>
  <w:LsdException Locked=3D"false" Priority=3D"46"
   Name=3D"List Table 1 Light Accent 3"/>
  <w:LsdException Locked=3D"false" Priority=3D"47" Name=3D"List Table 2 Acc=
ent 3"/>
  <w:LsdException Locked=3D"false" Priority=3D"48" Name=3D"List Table 3 Acc=
ent 3"/>
  <w:LsdException Locked=3D"false" Priority=3D"49" Name=3D"List Table 4 Acc=
ent 3"/>
  <w:LsdException Locked=3D"false" Priority=3D"50" Name=3D"List Table 5 Dar=
k Accent 3"/>
  <w:LsdException Locked=3D"false" Priority=3D"51"
   Name=3D"List Table 6 Colorful Accent 3"/>
  <w:LsdException Locked=3D"false" Priority=3D"52"
   Name=3D"List Table 7 Colorful Accent 3"/>
  <w:LsdException Locked=3D"false" Priority=3D"46"
   Name=3D"List Table 1 Light Accent 4"/>
  <w:LsdException Locked=3D"false" Priority=3D"47" Name=3D"List Table 2 Acc=
ent 4"/>
  <w:LsdException Locked=3D"false" Priority=3D"48" Name=3D"List Table 3 Acc=
ent 4"/>
  <w:LsdException Locked=3D"false" Priority=3D"49" Name=3D"List Table 4 Acc=
ent 4"/>
  <w:LsdException Locked=3D"false" Priority=3D"50" Name=3D"List Table 5 Dar=
k Accent 4"/>
  <w:LsdException Locked=3D"false" Priority=3D"51"
   Name=3D"List Table 6 Colorful Accent 4"/>
  <w:LsdException Locked=3D"false" Priority=3D"52"
   Name=3D"List Table 7 Colorful Accent 4"/>
  <w:LsdException Locked=3D"false" Priority=3D"46"
   Name=3D"List Table 1 Light Accent 5"/>
  <w:LsdException Locked=3D"false" Priority=3D"47" Name=3D"List Table 2 Acc=
ent 5"/>
  <w:LsdException Locked=3D"false" Priority=3D"48" Name=3D"List Table 3 Acc=
ent 5"/>
  <w:LsdException Locked=3D"false" Priority=3D"49" Name=3D"List Table 4 Acc=
ent 5"/>
  <w:LsdException Locked=3D"false" Priority=3D"50" Name=3D"List Table 5 Dar=
k Accent 5"/>
  <w:LsdException Locked=3D"false" Priority=3D"51"
   Name=3D"List Table 6 Colorful Accent 5"/>
  <w:LsdException Locked=3D"false" Priority=3D"52"
   Name=3D"List Table 7 Colorful Accent 5"/>
  <w:LsdException Locked=3D"false" Priority=3D"46"
   Name=3D"List Table 1 Light Accent 6"/>
  <w:LsdException Locked=3D"false" Priority=3D"47" Name=3D"List Table 2 Acc=
ent 6"/>
  <w:LsdException Locked=3D"false" Priority=3D"48" Name=3D"List Table 3 Acc=
ent 6"/>
  <w:LsdException Locked=3D"false" Priority=3D"49" Name=3D"List Table 4 Acc=
ent 6"/>
  <w:LsdException Locked=3D"false" Priority=3D"50" Name=3D"List Table 5 Dar=
k Accent 6"/>
  <w:LsdException Locked=3D"false" Priority=3D"51"
   Name=3D"List Table 6 Colorful Accent 6"/>
  <w:LsdException Locked=3D"false" Priority=3D"52"
   Name=3D"List Table 7 Colorful Accent 6"/>
 </w:LatentStyles>
</xml><![endif]-->
<style>
<!--
 /* Font Definitions */
 @font-face
	{font-family:"Cambria Math";
	panose-1:2 4 5 3 5 4 6 3 2 4;
	mso-font-charset:0;
	mso-generic-font-family:roman;
	mso-font-pitch:variable;
	mso-font-signature:-536869121 1107305727 33554432 0 415 0;}
@font-face
	{font-family:Calibri;
	panose-1:2 15 5 2 2 2 4 3 2 4;
	mso-font-charset:0;
	mso-generic-font-family:swiss;
	mso-font-pitch:variable;
	mso-font-signature:-469750017 -1040178053 9 0 511 0;}
 /* Style Definitions */
 p.MsoNormal, li.MsoNormal, div.MsoNormal
	{mso-style-unhide:no;
	mso-style-qformat:yes;
	mso-style-parent:"";
	margin-top:0in;
	margin-right:0in;
	margin-bottom:8.0pt;
	margin-left:0in;
	line-height:107%;
	mso-pagination:widow-orphan;
	font-size:11.0pt;
	font-family:"Calibri",sans-serif;
	mso-ascii-font-family:Calibri;
	mso-ascii-theme-font:minor-latin;
	mso-fareast-font-family:Calibri;
	mso-fareast-theme-font:minor-latin;
	mso-hansi-font-family:Calibri;
	mso-hansi-theme-font:minor-latin;
	mso-bidi-font-family:"Times New Roman";
	mso-bidi-theme-font:minor-bidi;}
span.msoIns
	{mso-style-type:export-only;
	mso-style-name:"";
	text-decoration:underline;
	text-underline:single;
	color:aqua;}
.MsoChpDefault
	{mso-style-type:export-only;
	mso-default-props:yes;
	mso-ascii-font-family:Calibri;
	mso-ascii-theme-font:minor-latin;
	mso-fareast-font-family:Calibri;
	mso-fareast-theme-font:minor-latin;
	mso-hansi-font-family:Calibri;
	mso-hansi-theme-font:minor-latin;
	mso-bidi-font-family:"Times New Roman";
	mso-bidi-theme-font:minor-bidi;}
.MsoPapDefault
	{mso-style-type:export-only;
	margin-bottom:8.0pt;
	line-height:107%;}
@page WordSection1
	{size:8.5in 11.0in;
	margin:1.0in 1.0in 1.0in 1.0in;
	mso-header-margin:.5in;
	mso-footer-margin:.5in;
	mso-paper-source:0;}
div.WordSection1
	{page:WordSection1;}
-->
</style>
<!--[if gte mso 10]>
<style>
 /* Style Definitions */
 table.MsoNormalTable
	{mso-style-name:"Table Normal";
	mso-tstyle-rowband-size:0;
	mso-tstyle-colband-size:0;
	mso-style-noshow:yes;
	mso-style-priority:99;
	mso-style-parent:"";
	mso-padding-alt:0in 5.4pt 0in 5.4pt;
	mso-para-margin-top:0in;
	mso-para-margin-right:0in;
	mso-para-margin-bottom:8.0pt;
	mso-para-margin-left:0in;
	line-height:107%;
	mso-pagination:widow-orphan;
	font-size:11.0pt;
	font-family:"Calibri",sans-serif;
	mso-ascii-font-family:Calibri;
	mso-ascii-theme-font:minor-latin;
	mso-hansi-font-family:Calibri;
	mso-hansi-theme-font:minor-latin;
	mso-bidi-font-family:"Times New Roman";
	mso-bidi-theme-font:minor-bidi;}
table.MsoTableGrid
	{mso-style-name:"Table Grid";
	mso-tstyle-rowband-size:0;
	mso-tstyle-colband-size:0;
	mso-style-priority:39;
	mso-style-unhide:no;
	border:solid windowtext 1.0pt;
	mso-border-alt:solid windowtext .5pt;
	mso-padding-alt:0in 5.4pt 0in 5.4pt;
	mso-border-insideh:.5pt solid windowtext;
	mso-border-insidev:.5pt solid windowtext;
	mso-para-margin:0in;
	mso-para-margin-bottom:.0001pt;
	mso-pagination:widow-orphan;
	font-size:11.0pt;
	font-family:"Calibri",sans-serif;
	mso-ascii-font-family:Calibri;
	mso-ascii-theme-font:minor-latin;
	mso-hansi-font-family:Calibri;
	mso-hansi-theme-font:minor-latin;
	mso-bidi-font-family:"Times New Roman";
	mso-bidi-theme-font:minor-bidi;}
</style>
<![endif]--><!--[if gte mso 9]><xml>
 <o:shapedefaults v:ext=3D"edit" spidmax=3D"1026"/>
</xml><![endif]--><!--[if gte mso 9]><xml>
 <o:shapelayout v:ext=3D"edit">
  <o:idmap v:ext=3D"edit" data=3D"1"/>
 </o:shapelayout></xml><![endif]-->
</head>

<body lang=3DEN-US style=3D'tab-interval:.5in'>

<div class=3DWordSection1>

<p class=3DMsoNormal><b style=3D'mso-bidi-font-weight:normal'>Table S1</b>.=
Performance
of the named entity recognition task on the holdout data, with baseline res=
ults
from the conditional random field model presented in parentheses, represent=
ing
the best results reported in our previous study.<o:p></o:p></p>

<table class=3DMsoTableGrid border=3D1 cellspacing=3D0 cellpadding=3D0
 style=3D'border-collapse:collapse;border:none;mso-border-alt:solid windowt=
ext .5pt;
 mso-yfti-tbllook:1184;mso-padding-alt:0in 5.4pt 0in 5.4pt'>
 <tr style=3D'mso-yfti-irow:0;mso-yfti-firstrow:yes'>
  <td width=3D95 rowspan=3D2 valign=3Dtop style=3D'width:93.5pt;border:soli=
d windowtext 1.0pt;
  mso-border-alt:solid windowtext .5pt;padding:0in 5.4pt 0in 5.4pt'>
  <p class=3DMsoNormal style=3D'margin-bottom:0in;margin-bottom:.0001pt;lin=
e-height:
  normal'>Class</p>
  </td>
  <td width=3D87 rowspan=3D2 valign=3Dtop style=3D'width:93.5pt;border:soli=
d windowtext 1.0pt;
  border-left:none;mso-border-left-alt:solid windowtext .5pt;mso-border-alt:
  solid windowtext .5pt;padding:0in 5.4pt 0in 5.4pt'>
  <p class=3DMsoNormal style=3D'margin-bottom:0in;margin-bottom:.0001pt;lin=
e-height:
  normal'>N</p>
  </td>
  <td width=3D290 colspan=3D3 valign=3Dtop style=3D'width:280.5pt;border:so=
lid windowtext 1.0pt;
  border-left:none;mso-border-left-alt:solid windowtext .5pt;mso-border-alt:
  solid windowtext .5pt;padding:0in 5.4pt 0in 5.4pt'>
  <p class=3DMsoNormal style=3D'margin-bottom:0in;margin-bottom:.0001pt;lin=
e-height:
  normal'>SweDeClin-BERT-ADE (Baseline CRF)</p>
  </td>
 </tr>
 <tr style=3D'mso-yfti-irow:1'>
  <td width=3D95 valign=3Dtop style=3D'width:93.5pt;border-top:none;border-=
left:none;
  border-bottom:solid windowtext 1.0pt;border-right:solid windowtext 1.0pt;
  mso-border-top-alt:solid windowtext .5pt;mso-border-left-alt:solid window=
text .5pt;
  mso-border-alt:solid windowtext .5pt;padding:0in 5.4pt 0in 5.4pt'>
  <p class=3DMsoNormal style=3D'margin-bottom:0in;margin-bottom:.0001pt;lin=
e-height:
  normal'>Precision</p>
  </td>
  <td width=3D106 valign=3Dtop style=3D'width:93.5pt;border-top:none;border=
-left:
  none;border-bottom:solid windowtext 1.0pt;border-right:solid windowtext 1=
.0pt;
  mso-border-top-alt:solid windowtext .5pt;mso-border-left-alt:solid window=
text .5pt;
  mso-border-alt:solid windowtext .5pt;padding:0in 5.4pt 0in 5.4pt'>
  <p class=3DMsoNormal style=3D'margin-bottom:0in;margin-bottom:.0001pt;lin=
e-height:
  normal'>Recall</p>
  </td>
  <td width=3D89 valign=3Dtop style=3D'width:93.5pt;border-top:none;border-=
left:none;
  border-bottom:solid windowtext 1.0pt;border-right:solid windowtext 1.0pt;
  mso-border-top-alt:solid windowtext .5pt;mso-border-left-alt:solid window=
text .5pt;
  mso-border-alt:solid windowtext .5pt;padding:0in 5.4pt 0in 5.4pt'>
  <p class=3DMsoNormal style=3D'margin-bottom:0in;margin-bottom:.0001pt;lin=
e-height:
  normal'>F1</p>
  </td>
 </tr>
 <tr style=3D'mso-yfti-irow:2'>
  <td width=3D95 valign=3Dtop style=3D'width:93.5pt;border:solid windowtext=
 1.0pt;
  border-top:none;mso-border-top-alt:solid windowtext .5pt;mso-border-alt:s=
olid windowtext .5pt;
  padding:0in 5.4pt 0in 5.4pt'>
  <p class=3DMsoNormal style=3D'margin-bottom:0in;margin-bottom:.0001pt;lin=
e-height:
  normal'>Finding</p>
  </td>
  <td width=3D87 valign=3Dtop style=3D'width:93.5pt;border-top:none;border-=
left:none;
  border-bottom:solid windowtext 1.0pt;border-right:solid windowtext 1.0pt;
  mso-border-top-alt:solid windowtext .5pt;mso-border-left-alt:solid window=
text .5pt;
  mso-border-alt:solid windowtext .5pt;padding:0in 5.4pt 0in 5.4pt'>
  <p class=3DMsoNormal style=3D'margin-bottom:0in;margin-bottom:.0001pt;lin=
e-height:
  normal'>533 (615)</p>
  </td>
  <td width=3D95 valign=3Dtop style=3D'width:93.5pt;border-top:none;border-=
left:none;
  border-bottom:solid windowtext 1.0pt;border-right:solid windowtext 1.0pt;
  mso-border-top-alt:solid windowtext .5pt;mso-border-left-alt:solid window=
text .5pt;
  mso-border-alt:solid windowtext .5pt;padding:0in 5.4pt 0in 5.4pt'>
  <p class=3DMsoNormal style=3D'margin-bottom:0in;margin-bottom:.0001pt;lin=
e-height:
  normal'>0.798 (0.756)</p>
  </td>
  <td width=3D106 valign=3Dtop style=3D'width:93.5pt;border-top:none;border=
-left:
  none;border-bottom:solid windowtext 1.0pt;border-right:solid windowtext 1=
.0pt;
  mso-border-top-alt:solid windowtext .5pt;mso-border-left-alt:solid window=
text .5pt;
  mso-border-alt:solid windowtext .5pt;padding:0in 5.4pt 0in 5.4pt'>
  <p class=3DMsoNormal style=3D'margin-bottom:0in;margin-bottom:.0001pt;lin=
e-height:
  normal'>0.807 (0.670)</p>
  </td>
  <td width=3D89 valign=3Dtop style=3D'width:93.5pt;border-top:none;border-=
left:none;
  border-bottom:solid windowtext 1.0pt;border-right:solid windowtext 1.0pt;
  mso-border-top-alt:solid windowtext .5pt;mso-border-left-alt:solid window=
text .5pt;
  mso-border-alt:solid windowtext .5pt;padding:0in 5.4pt 0in 5.4pt'>
  <p class=3DMsoNormal style=3D'margin-bottom:0in;margin-bottom:.0001pt;lin=
e-height:
  normal'>0.802 (0.710)</p>
  </td>
 </tr>
 <tr style=3D'mso-yfti-irow:3'>
  <td width=3D95 valign=3Dtop style=3D'width:93.5pt;border:solid windowtext=
 1.0pt;
  border-top:none;mso-border-top-alt:solid windowtext .5pt;mso-border-alt:s=
olid windowtext .5pt;
  padding:0in 5.4pt 0in 5.4pt'>
  <p class=3DMsoNormal style=3D'margin-bottom:0in;margin-bottom:.0001pt;lin=
e-height:
  normal'>Disorder</p>
  </td>
  <td width=3D87 valign=3Dtop style=3D'width:93.5pt;border-top:none;border-=
left:none;
  border-bottom:solid windowtext 1.0pt;border-right:solid windowtext 1.0pt;
  mso-border-top-alt:solid windowtext .5pt;mso-border-left-alt:solid window=
text .5pt;
  mso-border-alt:solid windowtext .5pt;padding:0in 5.4pt 0in 5.4pt'>
  <p class=3DMsoNormal style=3D'margin-bottom:0in;margin-bottom:.0001pt;lin=
e-height:
  normal'>367 (362)</p>
  </td>
  <td width=3D95 valign=3Dtop style=3D'width:93.5pt;border-top:none;border-=
left:none;
  border-bottom:solid windowtext 1.0pt;border-right:solid windowtext 1.0pt;
  mso-border-top-alt:solid windowtext .5pt;mso-border-left-alt:solid window=
text .5pt;
  mso-border-alt:solid windowtext .5pt;padding:0in 5.4pt 0in 5.4pt'>
  <p class=3DMsoNormal style=3D'margin-bottom:0in;margin-bottom:.0001pt;lin=
e-height:
  normal'>0.865 (0.830)</p>
  </td>
  <td width=3D106 valign=3Dtop style=3D'width:93.5pt;border-top:none;border=
-left:
  none;border-bottom:solid windowtext 1.0pt;border-right:solid windowtext 1=
.0pt;
  mso-border-top-alt:solid windowtext .5pt;mso-border-left-alt:solid window=
text .5pt;
  mso-border-alt:solid windowtext .5pt;padding:0in 5.4pt 0in 5.4pt'>
  <p class=3DMsoNormal style=3D'margin-bottom:0in;margin-bottom:.0001pt;lin=
e-height:
  normal'>0.853(0.793)</p>
  </td>
  <td width=3D89 valign=3Dtop style=3D'width:93.5pt;border-top:none;border-=
left:none;
  border-bottom:solid windowtext 1.0pt;border-right:solid windowtext 1.0pt;
  mso-border-top-alt:solid windowtext .5pt;mso-border-left-alt:solid window=
text .5pt;
  mso-border-alt:solid windowtext .5pt;padding:0in 5.4pt 0in 5.4pt'>
  <p class=3DMsoNormal style=3D'margin-bottom:0in;margin-bottom:.0001pt;lin=
e-height:
  normal'>0.859 (0.811)</p>
  </td>
 </tr>
 <tr style=3D'mso-yfti-irow:4'>
  <td width=3D95 valign=3Dtop style=3D'width:93.5pt;border:solid windowtext=
 1.0pt;
  border-top:none;mso-border-top-alt:solid windowtext .5pt;mso-border-alt:s=
olid windowtext .5pt;
  padding:0in 5.4pt 0in 5.4pt'>
  <p class=3DMsoNormal style=3D'margin-bottom:0in;margin-bottom:.0001pt;lin=
e-height:
  normal'>Drug</p>
  </td>
  <td width=3D87 valign=3Dtop style=3D'width:93.5pt;border-top:none;border-=
left:none;
  border-bottom:solid windowtext 1.0pt;border-right:solid windowtext 1.0pt;
  mso-border-top-alt:solid windowtext .5pt;mso-border-left-alt:solid window=
text .5pt;
  mso-border-alt:solid windowtext .5pt;padding:0in 5.4pt 0in 5.4pt'>
  <p class=3DMsoNormal style=3D'margin-bottom:0in;margin-bottom:.0001pt;lin=
e-height:
  normal'>493 (501)</p>
  </td>
  <td width=3D95 valign=3Dtop style=3D'width:93.5pt;border-top:none;border-=
left:none;
  border-bottom:solid windowtext 1.0pt;border-right:solid windowtext 1.0pt;
  mso-border-top-alt:solid windowtext .5pt;mso-border-left-alt:solid window=
text .5pt;
  mso-border-alt:solid windowtext .5pt;padding:0in 5.4pt 0in 5.4pt'>
  <p class=3DMsoNormal style=3D'margin-bottom:0in;margin-bottom:.0001pt;lin=
e-height:
  normal'>0.951 (0.897)</p>
  </td>
  <td width=3D106 valign=3Dtop style=3D'width:93.5pt;border-top:none;border=
-left:
  none;border-bottom:solid windowtext 1.0pt;border-right:solid windowtext 1=
.0pt;
  mso-border-top-alt:solid windowtext .5pt;mso-border-left-alt:solid window=
text .5pt;
  mso-border-alt:solid windowtext .5pt;padding:0in 5.4pt 0in 5.4pt'>
  <p class=3DMsoNormal style=3D'margin-bottom:0in;margin-bottom:.0001pt;lin=
e-height:
  normal'>0.941 (0.874)</p>
  </td>
  <td width=3D89 valign=3Dtop style=3D'width:93.5pt;border-top:none;border-=
left:none;
  border-bottom:solid windowtext 1.0pt;border-right:solid windowtext 1.0pt;
  mso-border-top-alt:solid windowtext .5pt;mso-border-left-alt:solid window=
text .5pt;
  mso-border-alt:solid windowtext .5pt;padding:0in 5.4pt 0in 5.4pt'>
  <p class=3DMsoNormal style=3D'margin-bottom:0in;margin-bottom:.0001pt;lin=
e-height:
  normal'>0.946 (0.886)</p>
  </td>
 </tr>
 <tr style=3D'mso-yfti-irow:5'>
  <td width=3D95 valign=3Dtop style=3D'width:93.5pt;border:solid windowtext=
 1.0pt;
  border-top:none;mso-border-top-alt:solid windowtext .5pt;mso-border-alt:s=
olid windowtext .5pt;
  padding:0in 5.4pt 0in 5.4pt'>
  <p class=3DMsoNormal style=3D'margin-bottom:0in;margin-bottom:.0001pt;lin=
e-height:
  normal'>Body structure</p>
  </td>
  <td width=3D87 valign=3Dtop style=3D'width:93.5pt;border-top:none;border-=
left:none;
  border-bottom:solid windowtext 1.0pt;border-right:solid windowtext 1.0pt;
  mso-border-top-alt:solid windowtext .5pt;mso-border-left-alt:solid window=
text .5pt;
  mso-border-alt:solid windowtext .5pt;padding:0in 5.4pt 0in 5.4pt'>
  <p class=3DMsoNormal style=3D'margin-bottom:0in;margin-bottom:.0001pt;lin=
e-height:
  normal'>205 (202)</p>
  </td>
  <td width=3D95 valign=3Dtop style=3D'width:93.5pt;border-top:none;border-=
left:none;
  border-bottom:solid windowtext 1.0pt;border-right:solid windowtext 1.0pt;
  mso-border-top-alt:solid windowtext .5pt;mso-border-left-alt:solid window=
text .5pt;
  mso-border-alt:solid windowtext .5pt;padding:0in 5.4pt 0in 5.4pt'>
  <p class=3DMsoNormal style=3D'margin-bottom:0in;margin-bottom:.0001pt;lin=
e-height:
  normal'>0.924 (0.918)</p>
  </td>
  <td width=3D106 valign=3Dtop style=3D'width:93.5pt;border-top:none;border=
-left:
  none;border-bottom:solid windowtext 1.0pt;border-right:solid windowtext 1=
.0pt;
  mso-border-top-alt:solid windowtext .5pt;mso-border-left-alt:solid window=
text .5pt;
  mso-border-alt:solid windowtext .5pt;padding:0in 5.4pt 0in 5.4pt'>
  <p class=3DMsoNormal style=3D'margin-bottom:0in;margin-bottom:.0001pt;lin=
e-height:
  normal'>0.951 (0.891)</p>
  </td>
  <td width=3D89 valign=3Dtop style=3D'width:93.5pt;border-top:none;border-=
left:none;
  border-bottom:solid windowtext 1.0pt;border-right:solid windowtext 1.0pt;
  mso-border-top-alt:solid windowtext .5pt;mso-border-left-alt:solid window=
text .5pt;
  mso-border-alt:solid windowtext .5pt;padding:0in 5.4pt 0in 5.4pt'>
  <p class=3DMsoNormal style=3D'margin-bottom:0in;margin-bottom:.0001pt;lin=
e-height:
  normal'>0.937 (0.905)</p>
  </td>
 </tr>
 <tr style=3D'mso-yfti-irow:6'>
  <td width=3D95 valign=3Dtop style=3D'width:93.5pt;border:solid windowtext=
 1.0pt;
  border-top:none;mso-border-top-alt:solid windowtext .5pt;mso-border-alt:s=
olid windowtext .5pt;
  padding:0in 5.4pt 0in 5.4pt'>
  <p class=3DMsoNormal style=3D'margin-bottom:0in;margin-bottom:.0001pt;lin=
e-height:
  normal'>ADE Cue</p>
  </td>
  <td width=3D87 valign=3Dtop style=3D'width:93.5pt;border-top:none;border-=
left:none;
  border-bottom:solid windowtext 1.0pt;border-right:solid windowtext 1.0pt;
  mso-border-top-alt:solid windowtext .5pt;mso-border-left-alt:solid window=
text .5pt;
  mso-border-alt:solid windowtext .5pt;padding:0in 5.4pt 0in 5.4pt'>
  <p class=3DMsoNormal style=3D'margin-bottom:0in;margin-bottom:.0001pt;lin=
e-height:
  normal'>55 (76)</p>
  </td>
  <td width=3D95 valign=3Dtop style=3D'width:93.5pt;border-top:none;border-=
left:none;
  border-bottom:solid windowtext 1.0pt;border-right:solid windowtext 1.0pt;
  mso-border-top-alt:solid windowtext .5pt;mso-border-left-alt:solid window=
text .5pt;
  mso-border-alt:solid windowtext .5pt;padding:0in 5.4pt 0in 5.4pt'>
  <p class=3DMsoNormal style=3D'margin-bottom:0in;margin-bottom:.0001pt;lin=
e-height:
  normal'>0.729 (0.796)</p>
  </td>
  <td width=3D106 valign=3Dtop style=3D'width:93.5pt;border-top:none;border=
-left:
  none;border-bottom:solid windowtext 1.0pt;border-right:solid windowtext 1=
.0pt;
  mso-border-top-alt:solid windowtext .5pt;mso-border-left-alt:solid window=
text .5pt;
  mso-border-alt:solid windowtext .5pt;padding:0in 5.4pt 0in 5.4pt'>
  <p class=3DMsoNormal style=3D'margin-bottom:0in;margin-bottom:.0001pt;lin=
e-height:
  normal'>0.636 (0.566)</p>
  </td>
  <td width=3D89 valign=3Dtop style=3D'width:93.5pt;border-top:none;border-=
left:none;
  border-bottom:solid windowtext 1.0pt;border-right:solid windowtext 1.0pt;
  mso-border-top-alt:solid windowtext .5pt;mso-border-left-alt:solid window=
text .5pt;
  mso-border-alt:solid windowtext .5pt;padding:0in 5.4pt 0in 5.4pt'>
  <p class=3DMsoNormal style=3D'margin-bottom:0in;margin-bottom:.0001pt;lin=
e-height:
  normal'>0.680 (0.661)</p>
  </td>
 </tr>
 <tr style=3D'mso-yfti-irow:7'>
  <td width=3D95 valign=3Dtop style=3D'width:93.5pt;border:solid windowtext=
 1.0pt;
  border-top:none;mso-border-top-alt:solid windowtext .5pt;mso-border-alt:s=
olid windowtext .5pt;
  padding:0in 5.4pt 0in 5.4pt'>
  <p class=3DMsoNormal style=3D'margin-bottom:0in;margin-bottom:.0001pt;lin=
e-height:
  normal'>Micro-average</p>
  </td>
  <td width=3D87 valign=3Dtop style=3D'width:93.5pt;border-top:none;border-=
left:none;
  border-bottom:solid windowtext 1.0pt;border-right:solid windowtext 1.0pt;
  mso-border-top-alt:solid windowtext .5pt;mso-border-left-alt:solid window=
text .5pt;
  mso-border-alt:solid windowtext .5pt;padding:0in 5.4pt 0in 5.4pt'>
  <p class=3DMsoNormal style=3D'margin-bottom:0in;margin-bottom:.0001pt;lin=
e-height:
  normal'>1653 (1756)</p>
  </td>
  <td width=3D95 valign=3Dtop style=3D'width:93.5pt;border-top:none;border-=
left:none;
  border-bottom:solid windowtext 1.0pt;border-right:solid windowtext 1.0pt;
  mso-border-top-alt:solid windowtext .5pt;mso-border-left-alt:solid window=
text .5pt;
  mso-border-alt:solid windowtext .5pt;padding:0in 5.4pt 0in 5.4pt'>
  <p class=3DMsoNormal style=3D'margin-bottom:0in;margin-bottom:.0001pt;lin=
e-height:
  normal'>0.872 (0.835)</p>
  </td>
  <td width=3D106 valign=3Dtop style=3D'width:93.5pt;border-top:none;border=
-left:
  none;border-bottom:solid windowtext 1.0pt;border-right:solid windowtext 1=
.0pt;
  mso-border-top-alt:solid windowtext .5pt;mso-border-left-alt:solid window=
text .5pt;
  mso-border-alt:solid windowtext .5pt;padding:0in 5.4pt 0in 5.4pt'>
  <p class=3DMsoNormal style=3D'margin-bottom:0in;margin-bottom:.0001pt;lin=
e-height:
  normal'>0.869 (0.775)</p>
  </td>
  <td width=3D89 valign=3Dtop style=3D'width:93.5pt;border-top:none;border-=
left:none;
  border-bottom:solid windowtext 1.0pt;border-right:solid windowtext 1.0pt;
  mso-border-top-alt:solid windowtext .5pt;mso-border-left-alt:solid window=
text .5pt;
  mso-border-alt:solid windowtext .5pt;padding:0in 5.4pt 0in 5.4pt'>
  <p class=3DMsoNormal style=3D'margin-bottom:0in;margin-bottom:.0001pt;lin=
e-height:
  normal'>0.871 (0.804)</p>
  </td>
 </tr>
 <tr style=3D'mso-yfti-irow:8;mso-yfti-lastrow:yes'>
  <td width=3D95 valign=3Dtop style=3D'width:93.5pt;border:solid windowtext=
 1.0pt;
  border-top:none;mso-border-top-alt:solid windowtext .5pt;mso-border-alt:s=
olid windowtext .5pt;
  padding:0in 5.4pt 0in 5.4pt'>
  <p class=3DMsoNormal style=3D'margin-bottom:0in;margin-bottom:.0001pt;lin=
e-height:
  normal'>Macro-average</p>
  </td>
  <td width=3D87 valign=3Dtop style=3D'width:93.5pt;border-top:none;border-=
left:none;
  border-bottom:solid windowtext 1.0pt;border-right:solid windowtext 1.0pt;
  mso-border-top-alt:solid windowtext .5pt;mso-border-left-alt:solid window=
text .5pt;
  mso-border-alt:solid windowtext .5pt;padding:0in 5.4pt 0in 5.4pt'>
  <p class=3DMsoNormal style=3D'margin-bottom:0in;margin-bottom:.0001pt;lin=
e-height:
  normal'>1653 (1756)</p>
  </td>
  <td width=3D95 valign=3Dtop style=3D'width:93.5pt;border-top:none;border-=
left:none;
  border-bottom:solid windowtext 1.0pt;border-right:solid windowtext 1.0pt;
  mso-border-top-alt:solid windowtext .5pt;mso-border-left-alt:solid window=
text .5pt;
  mso-border-alt:solid windowtext .5pt;padding:0in 5.4pt 0in 5.4pt'>
  <p class=3DMsoNormal style=3D'margin-bottom:0in;margin-bottom:.0001pt;lin=
e-height:
  normal'>0.853 (0.839)</p>
  </td>
  <td width=3D106 valign=3Dtop style=3D'width:93.5pt;border-top:none;border=
-left:
  none;border-bottom:solid windowtext 1.0pt;border-right:solid windowtext 1=
.0pt;
  mso-border-top-alt:solid windowtext .5pt;mso-border-left-alt:solid window=
text .5pt;
  mso-border-alt:solid windowtext .5pt;padding:0in 5.4pt 0in 5.4pt'>
  <p class=3DMsoNormal style=3D'margin-bottom:0in;margin-bottom:.0001pt;lin=
e-height:
  normal'>0.838 (0.759)</p>
  </td>
  <td width=3D89 valign=3Dtop style=3D'width:93.5pt;border-top:none;border-=
left:none;
  border-bottom:solid windowtext 1.0pt;border-right:solid windowtext 1.0pt;
  mso-border-top-alt:solid windowtext .5pt;mso-border-left-alt:solid window=
text .5pt;
  mso-border-alt:solid windowtext .5pt;padding:0in 5.4pt 0in 5.4pt'>
  <p class=3DMsoNormal style=3D'margin-bottom:0in;margin-bottom:.0001pt;lin=
e-height:
  normal'>0.845 (0.795)</p>
  </td>
 </tr>
</table>

<p class=3DMsoNormal><o:p>&nbsp;</o:p></p>

<p class=3DMsoNormal><o:p>&nbsp;</o:p></p>

<p class=3DMsoNormal><b style=3D'mso-bidi-font-weight:normal'>Table S2</b>.=
Performance
of the relation extraction task on the holdout data, with baseline results =
from
the conditional random field model presented in parentheses, representing t=
he
best results reported in our previous study.<o:p></o:p></p>

<table class=3DMsoTableGrid border=3D1 cellspacing=3D0 cellpadding=3D0
 style=3D'border-collapse:collapse;border:none;mso-border-alt:solid windowt=
ext .5pt;
 mso-yfti-tbllook:1184;mso-padding-alt:0in 5.4pt 0in 5.4pt'>
 <tr style=3D'mso-yfti-irow:0;mso-yfti-firstrow:yes'>
  <td width=3D86 rowspan=3D2 valign=3Dtop style=3D'width:77.9pt;border:soli=
d windowtext 1.0pt;
  mso-border-alt:solid windowtext .5pt;padding:0in 5.4pt 0in 5.4pt'>
  <p class=3DMsoNormal style=3D'margin-bottom:0in;margin-bottom:.0001pt;lin=
e-height:
  normal'>Class</p>
  </td>
  <td width=3D78 rowspan=3D2 valign=3Dtop style=3D'width:77.9pt;border:soli=
d windowtext 1.0pt;
  border-left:none;mso-border-left-alt:solid windowtext .5pt;mso-border-alt:
  solid windowtext .5pt;padding:0in 5.4pt 0in 5.4pt'>
  <p class=3DMsoNormal style=3D'margin-bottom:0in;margin-bottom:.0001pt;lin=
e-height:
  normal'>N</p>
  </td>
  <td width=3D307 colspan=3D4 valign=3Dtop style=3D'width:311.7pt;border:so=
lid windowtext 1.0pt;
  border-left:none;mso-border-left-alt:solid windowtext .5pt;mso-border-alt:
  solid windowtext .5pt;padding:0in 5.4pt 0in 5.4pt'>
  <p class=3DMsoNormal style=3D'margin-bottom:0in;margin-bottom:.0001pt;lin=
e-height:
  normal'>SweDeClin-BERT-ADE (Baseline RF)</p>
  </td>
 </tr>
 <tr style=3D'mso-yfti-irow:1'>
  <td width=3D83 valign=3Dtop style=3D'width:77.9pt;border-top:none;border-=
left:none;
  border-bottom:solid windowtext 1.0pt;border-right:solid windowtext 1.0pt;
  mso-border-top-alt:solid windowtext .5pt;mso-border-left-alt:solid window=
text .5pt;
  mso-border-alt:solid windowtext .5pt;padding:0in 5.4pt 0in 5.4pt'>
  <p class=3DMsoNormal style=3D'margin-bottom:0in;margin-bottom:.0001pt;lin=
e-height:
  normal'>Precision</p>
  </td>
  <td width=3D76 valign=3Dtop style=3D'width:77.9pt;border-top:none;border-=
left:none;
  border-bottom:solid windowtext 1.0pt;border-right:solid windowtext 1.0pt;
  mso-border-top-alt:solid windowtext .5pt;mso-border-left-alt:solid window=
text .5pt;
  mso-border-alt:solid windowtext .5pt;padding:0in 5.4pt 0in 5.4pt'>
  <p class=3DMsoNormal style=3D'margin-bottom:0in;margin-bottom:.0001pt;lin=
e-height:
  normal'>Recall</p>
  </td>
  <td width=3D76 valign=3Dtop style=3D'width:77.95pt;border-top:none;border=
-left:
  none;border-bottom:solid windowtext 1.0pt;border-right:solid windowtext 1=
.0pt;
  mso-border-top-alt:solid windowtext .5pt;mso-border-left-alt:solid window=
text .5pt;
  mso-border-alt:solid windowtext .5pt;padding:0in 5.4pt 0in 5.4pt'>
  <p class=3DMsoNormal style=3D'margin-bottom:0in;margin-bottom:.0001pt;lin=
e-height:
  normal'>F1</p>
  </td>
  <td width=3D71 valign=3Dtop style=3D'width:77.95pt;border-top:none;border=
-left:
  none;border-bottom:solid windowtext 1.0pt;border-right:solid windowtext 1=
.0pt;
  mso-border-top-alt:solid windowtext .5pt;mso-border-left-alt:solid window=
text .5pt;
  mso-border-alt:solid windowtext .5pt;padding:0in 5.4pt 0in 5.4pt'>
  <p class=3DMsoNormal style=3D'margin-bottom:0in;margin-bottom:.0001pt;lin=
e-height:
  normal'>F2</p>
  </td>
 </tr>
 <tr style=3D'mso-yfti-irow:2'>
  <td width=3D86 valign=3Dtop style=3D'width:77.9pt;border:solid windowtext=
 1.0pt;
  border-top:none;mso-border-top-alt:solid windowtext .5pt;mso-border-alt:s=
olid windowtext .5pt;
  padding:0in 5.4pt 0in 5.4pt'>
  <p class=3DMsoNormal style=3D'margin-bottom:0in;margin-bottom:.0001pt;lin=
e-height:
  normal'>Indication</p>
  </td>
  <td width=3D78 valign=3Dtop style=3D'width:77.9pt;border-top:none;border-=
left:none;
  border-bottom:solid windowtext 1.0pt;border-right:solid windowtext 1.0pt;
  mso-border-top-alt:solid windowtext .5pt;mso-border-left-alt:solid window=
text .5pt;
  mso-border-alt:solid windowtext .5pt;padding:0in 5.4pt 0in 5.4pt'>
  <p class=3DMsoNormal style=3D'margin-bottom:0in;margin-bottom:.0001pt;lin=
e-height:
  normal'>220 (302)</p>
  </td>
  <td width=3D83 valign=3Dtop style=3D'width:77.9pt;border-top:none;border-=
left:none;
  border-bottom:solid windowtext 1.0pt;border-right:solid windowtext 1.0pt;
  mso-border-top-alt:solid windowtext .5pt;mso-border-left-alt:solid window=
text .5pt;
  mso-border-alt:solid windowtext .5pt;padding:0in 5.4pt 0in 5.4pt'>
  <p class=3DMsoNormal style=3D'margin-bottom:0in;margin-bottom:.0001pt;lin=
e-height:
  normal'>0.708 (0.12)</p>
  </td>
  <td width=3D76 valign=3Dtop style=3D'width:77.9pt;border-top:none;border-=
left:none;
  border-bottom:solid windowtext 1.0pt;border-right:solid windowtext 1.0pt;
  mso-border-top-alt:solid windowtext .5pt;mso-border-left-alt:solid window=
text .5pt;
  mso-border-alt:solid windowtext .5pt;padding:0in 5.4pt 0in 5.4pt'>
  <p class=3DMsoNormal style=3D'margin-bottom:0in;margin-bottom:.0001pt;lin=
e-height:
  normal'>0.814 (0.543)</p>
  </td>
  <td width=3D76 valign=3Dtop style=3D'width:77.95pt;border-top:none;border=
-left:
  none;border-bottom:solid windowtext 1.0pt;border-right:solid windowtext 1=
.0pt;
  mso-border-top-alt:solid windowtext .5pt;mso-border-left-alt:solid window=
text .5pt;
  mso-border-alt:solid windowtext .5pt;padding:0in 5.4pt 0in 5.4pt'>
  <p class=3DMsoNormal style=3D'margin-bottom:0in;margin-bottom:.0001pt;lin=
e-height:
  normal'>0.757 (0.197)</p>
  </td>
  <td width=3D71 valign=3Dtop style=3D'width:77.95pt;border-top:none;border=
-left:
  none;border-bottom:solid windowtext 1.0pt;border-right:solid windowtext 1=
.0pt;
  mso-border-top-alt:solid windowtext .5pt;mso-border-left-alt:solid window=
text .5pt;
  mso-border-alt:solid windowtext .5pt;padding:0in 5.4pt 0in 5.4pt'>
  <p class=3DMsoNormal style=3D'margin-bottom:0in;margin-bottom:.0001pt;lin=
e-height:
  normal'>0.79</p>
  </td>
 </tr>
 <tr style=3D'mso-yfti-irow:3'>
  <td width=3D86 valign=3Dtop style=3D'width:77.9pt;border:solid windowtext=
 1.0pt;
  border-top:none;mso-border-top-alt:solid windowtext .5pt;mso-border-alt:s=
olid windowtext .5pt;
  padding:0in 5.4pt 0in 5.4pt'>
  <p class=3DMsoNormal style=3D'margin-bottom:0in;margin-bottom:.0001pt;lin=
e-height:
  normal'>ADE</p>
  </td>
  <td width=3D78 valign=3Dtop style=3D'width:77.9pt;border-top:none;border-=
left:none;
  border-bottom:solid windowtext 1.0pt;border-right:solid windowtext 1.0pt;
  mso-border-top-alt:solid windowtext .5pt;mso-border-left-alt:solid window=
text .5pt;
  mso-border-alt:solid windowtext .5pt;padding:0in 5.4pt 0in 5.4pt'>
  <p class=3DMsoNormal style=3D'margin-bottom:0in;margin-bottom:.0001pt;lin=
e-height:
  normal'>156 (196)</p>
  </td>
  <td width=3D83 valign=3Dtop style=3D'width:77.9pt;border-top:none;border-=
left:none;
  border-bottom:solid windowtext 1.0pt;border-right:solid windowtext 1.0pt;
  mso-border-top-alt:solid windowtext .5pt;mso-border-left-alt:solid window=
text .5pt;
  mso-border-alt:solid windowtext .5pt;padding:0in 5.4pt 0in 5.4pt'>
  <p class=3DMsoNormal style=3D'margin-bottom:0in;margin-bottom:.0001pt;lin=
e-height:
  normal'>0.731 (0.830)</p>
  </td>
  <td width=3D76 valign=3Dtop style=3D'width:77.9pt;border-top:none;border-=
left:none;
  border-bottom:solid windowtext 1.0pt;border-right:solid windowtext 1.0pt;
  mso-border-top-alt:solid windowtext .5pt;mso-border-left-alt:solid window=
text .5pt;
  mso-border-alt:solid windowtext .5pt;padding:0in 5.4pt 0in 5.4pt'>
  <p class=3DMsoNormal style=3D'margin-bottom:0in;margin-bottom:.0001pt;lin=
e-height:
  normal'>0.679 (0.367)</p>
  </td>
  <td width=3D76 valign=3Dtop style=3D'width:77.95pt;border-top:none;border=
-left:
  none;border-bottom:solid windowtext 1.0pt;border-right:solid windowtext 1=
.0pt;
  mso-border-top-alt:solid windowtext .5pt;mso-border-left-alt:solid window=
text .5pt;
  mso-border-alt:solid windowtext .5pt;padding:0in 5.4pt 0in 5.4pt'>
  <p class=3DMsoNormal style=3D'margin-bottom:0in;margin-bottom:.0001pt;lin=
e-height:
  normal'>0.704 (0.146)</p>
  </td>
  <td width=3D71 valign=3Dtop style=3D'width:77.95pt;border-top:none;border=
-left:
  none;border-bottom:solid windowtext 1.0pt;border-right:solid windowtext 1=
.0pt;
  mso-border-top-alt:solid windowtext .5pt;mso-border-left-alt:solid window=
text .5pt;
  mso-border-alt:solid windowtext .5pt;padding:0in 5.4pt 0in 5.4pt'>
  <p class=3DMsoNormal style=3D'margin-bottom:0in;margin-bottom:.0001pt;lin=
e-height:
  normal'>0.689</p>
  </td>
 </tr>
 <tr style=3D'mso-yfti-irow:4'>
  <td width=3D86 valign=3Dtop style=3D'width:77.9pt;border:solid windowtext=
 1.0pt;
  border-top:none;mso-border-top-alt:solid windowtext .5pt;mso-border-alt:s=
olid windowtext .5pt;
  padding:0in 5.4pt 0in 5.4pt'>
  <p class=3DMsoNormal style=3D'margin-bottom:0in;margin-bottom:.0001pt;lin=
e-height:
  normal'>ADE Outcome</p>
  </td>
  <td width=3D78 valign=3Dtop style=3D'width:77.9pt;border-top:none;border-=
left:none;
  border-bottom:solid windowtext 1.0pt;border-right:solid windowtext 1.0pt;
  mso-border-top-alt:solid windowtext .5pt;mso-border-left-alt:solid window=
text .5pt;
  mso-border-alt:solid windowtext .5pt;padding:0in 5.4pt 0in 5.4pt'>
  <p class=3DMsoNormal style=3D'margin-bottom:0in;margin-bottom:.0001pt;lin=
e-height:
  normal'>23 (26)</p>
  </td>
  <td width=3D83 valign=3Dtop style=3D'width:77.9pt;border-top:none;border-=
left:none;
  border-bottom:solid windowtext 1.0pt;border-right:solid windowtext 1.0pt;
  mso-border-top-alt:solid windowtext .5pt;mso-border-left-alt:solid window=
text .5pt;
  mso-border-alt:solid windowtext .5pt;padding:0in 5.4pt 0in 5.4pt'>
  <p class=3DMsoNormal style=3D'margin-bottom:0in;margin-bottom:.0001pt;lin=
e-height:
  normal'>0.895 (0.04)</p>
  </td>
  <td width=3D76 valign=3Dtop style=3D'width:77.9pt;border-top:none;border-=
left:none;
  border-bottom:solid windowtext 1.0pt;border-right:solid windowtext 1.0pt;
  mso-border-top-alt:solid windowtext .5pt;mso-border-left-alt:solid window=
text .5pt;
  mso-border-alt:solid windowtext .5pt;padding:0in 5.4pt 0in 5.4pt'>
  <p class=3DMsoNormal style=3D'margin-bottom:0in;margin-bottom:.0001pt;lin=
e-height:
  normal'>0.739 (0.538)</p>
  </td>
  <td width=3D76 valign=3Dtop style=3D'width:77.95pt;border-top:none;border=
-left:
  none;border-bottom:solid windowtext 1.0pt;border-right:solid windowtext 1=
.0pt;
  mso-border-top-alt:solid windowtext .5pt;mso-border-left-alt:solid window=
text .5pt;
  mso-border-alt:solid windowtext .5pt;padding:0in 5.4pt 0in 5.4pt'>
  <p class=3DMsoNormal style=3D'margin-bottom:0in;margin-bottom:.0001pt;lin=
e-height:
  normal'>0.810 (0.074)</p>
  </td>
  <td width=3D71 valign=3Dtop style=3D'width:77.95pt;border-top:none;border=
-left:
  none;border-bottom:solid windowtext 1.0pt;border-right:solid windowtext 1=
.0pt;
  mso-border-top-alt:solid windowtext .5pt;mso-border-left-alt:solid window=
text .5pt;
  mso-border-alt:solid windowtext .5pt;padding:0in 5.4pt 0in 5.4pt'>
  <p class=3DMsoNormal style=3D'margin-bottom:0in;margin-bottom:.0001pt;lin=
e-height:
  normal'>0.765</p>
  </td>
 </tr>
 <tr style=3D'mso-yfti-irow:5'>
  <td width=3D86 valign=3Dtop style=3D'width:77.9pt;border:solid windowtext=
 1.0pt;
  border-top:none;mso-border-top-alt:solid windowtext .5pt;mso-border-alt:s=
olid windowtext .5pt;
  padding:0in 5.4pt 0in 5.4pt'>
  <p class=3DMsoNormal style=3D'margin-bottom:0in;margin-bottom:.0001pt;lin=
e-height:
  normal'>ADE Cause</p>
  </td>
  <td width=3D78 valign=3Dtop style=3D'width:77.9pt;border-top:none;border-=
left:none;
  border-bottom:solid windowtext 1.0pt;border-right:solid windowtext 1.0pt;
  mso-border-top-alt:solid windowtext .5pt;mso-border-left-alt:solid window=
text .5pt;
  mso-border-alt:solid windowtext .5pt;padding:0in 5.4pt 0in 5.4pt'>
  <p class=3DMsoNormal style=3D'margin-bottom:0in;margin-bottom:.0001pt;lin=
e-height:
  normal'>38 (39)</p>
  </td>
  <td width=3D83 valign=3Dtop style=3D'width:77.9pt;border-top:none;border-=
left:none;
  border-bottom:solid windowtext 1.0pt;border-right:solid windowtext 1.0pt;
  mso-border-top-alt:solid windowtext .5pt;mso-border-left-alt:solid window=
text .5pt;
  mso-border-alt:solid windowtext .5pt;padding:0in 5.4pt 0in 5.4pt'>
  <p class=3DMsoNormal style=3D'margin-bottom:0in;margin-bottom:.0001pt;lin=
e-height:
  normal'>0.816 (0.078)</p>
  </td>
  <td width=3D76 valign=3Dtop style=3D'width:77.9pt;border-top:none;border-=
left:none;
  border-bottom:solid windowtext 1.0pt;border-right:solid windowtext 1.0pt;
  mso-border-top-alt:solid windowtext .5pt;mso-border-left-alt:solid window=
text .5pt;
  mso-border-alt:solid windowtext .5pt;padding:0in 5.4pt 0in 5.4pt'>
  <p class=3DMsoNormal style=3D'margin-bottom:0in;margin-bottom:.0001pt;lin=
e-height:
  normal'>0.816 (0.744)</p>
  </td>
  <td width=3D76 valign=3Dtop style=3D'width:77.95pt;border-top:none;border=
-left:
  none;border-bottom:solid windowtext 1.0pt;border-right:solid windowtext 1=
.0pt;
  mso-border-top-alt:solid windowtext .5pt;mso-border-left-alt:solid window=
text .5pt;
  mso-border-alt:solid windowtext .5pt;padding:0in 5.4pt 0in 5.4pt'>
  <p class=3DMsoNormal style=3D'margin-bottom:0in;margin-bottom:.0001pt;lin=
e-height:
  normal'>0.816 (0.14)</p>
  </td>
  <td width=3D71 valign=3Dtop style=3D'width:77.95pt;border-top:none;border=
-left:
  none;border-bottom:solid windowtext 1.0pt;border-right:solid windowtext 1=
.0pt;
  mso-border-top-alt:solid windowtext .5pt;mso-border-left-alt:solid window=
text .5pt;
  mso-border-alt:solid windowtext .5pt;padding:0in 5.4pt 0in 5.4pt'>
  <p class=3DMsoNormal style=3D'margin-bottom:0in;margin-bottom:.0001pt;lin=
e-height:
  normal'>0.816</p>
  </td>
 </tr>
 <tr style=3D'mso-yfti-irow:6'>
  <td width=3D86 valign=3Dtop style=3D'width:77.9pt;border:solid windowtext=
 1.0pt;
  border-top:none;mso-border-top-alt:solid windowtext .5pt;mso-border-alt:s=
olid windowtext .5pt;
  padding:0in 5.4pt 0in 5.4pt'>
  <p class=3DMsoNormal style=3D'margin-bottom:0in;margin-bottom:.0001pt;lin=
e-height:
  normal'>No relation</p>
  </td>
  <td width=3D78 valign=3Dtop style=3D'width:77.9pt;border-top:none;border-=
left:none;
  border-bottom:solid windowtext 1.0pt;border-right:solid windowtext 1.0pt;
  mso-border-top-alt:solid windowtext .5pt;mso-border-left-alt:solid window=
text .5pt;
  mso-border-alt:solid windowtext .5pt;padding:0in 5.4pt 0in 5.4pt'>
  <p class=3DMsoNormal style=3D'margin-bottom:0in;margin-bottom:.0001pt;lin=
e-height:
  normal'>5391 (10184)</p>
  </td>
  <td width=3D83 valign=3Dtop style=3D'width:77.9pt;border-top:none;border-=
left:none;
  border-bottom:solid windowtext 1.0pt;border-right:solid windowtext 1.0pt;
  mso-border-top-alt:solid windowtext .5pt;mso-border-left-alt:solid window=
text .5pt;
  mso-border-alt:solid windowtext .5pt;padding:0in 5.4pt 0in 5.4pt'>
  <p class=3DMsoNormal style=3D'margin-bottom:0in;margin-bottom:.0001pt;lin=
e-height:
  normal'>0.981 (0.972)</p>
  </td>
  <td width=3D76 valign=3Dtop style=3D'width:77.9pt;border-top:none;border-=
left:none;
  border-bottom:solid windowtext 1.0pt;border-right:solid windowtext 1.0pt;
  mso-border-top-alt:solid windowtext .5pt;mso-border-left-alt:solid window=
text .5pt;
  mso-border-alt:solid windowtext .5pt;padding:0in 5.4pt 0in 5.4pt'>
  <p class=3DMsoNormal style=3D'margin-bottom:0in;margin-bottom:.0001pt;lin=
e-height:
  normal'>0.977 (0.750)</p>
  </td>
  <td width=3D76 valign=3Dtop style=3D'width:77.95pt;border-top:none;border=
-left:
  none;border-bottom:solid windowtext 1.0pt;border-right:solid windowtext 1=
.0pt;
  mso-border-top-alt:solid windowtext .5pt;mso-border-left-alt:solid window=
text .5pt;
  mso-border-alt:solid windowtext .5pt;padding:0in 5.4pt 0in 5.4pt'>
  <p class=3DMsoNormal style=3D'margin-bottom:0in;margin-bottom:.0001pt;lin=
e-height:
  normal'>0.979 (0.847)</p>
  </td>
  <td width=3D71 valign=3Dtop style=3D'width:77.95pt;border-top:none;border=
-left:
  none;border-bottom:solid windowtext 1.0pt;border-right:solid windowtext 1=
.0pt;
  mso-border-top-alt:solid windowtext .5pt;mso-border-left-alt:solid window=
text .5pt;
  mso-border-alt:solid windowtext .5pt;padding:0in 5.4pt 0in 5.4pt'>
  <p class=3DMsoNormal style=3D'margin-bottom:0in;margin-bottom:.0001pt;lin=
e-height:
  normal'>0.978</p>
  </td>
 </tr>
 <tr style=3D'mso-yfti-irow:7'>
  <td width=3D86 valign=3Dtop style=3D'width:77.9pt;border:solid windowtext=
 1.0pt;
  border-top:none;mso-border-top-alt:solid windowtext .5pt;mso-border-alt:s=
olid windowtext .5pt;
  padding:0in 5.4pt 0in 5.4pt'>
  <p class=3DMsoNormal style=3D'margin-bottom:0in;margin-bottom:.0001pt;lin=
e-height:
  normal'>Micro-average</p>
  </td>
  <td width=3D78 valign=3Dtop style=3D'width:77.9pt;border-top:none;border-=
left:none;
  border-bottom:solid windowtext 1.0pt;border-right:solid windowtext 1.0pt;
  mso-border-top-alt:solid windowtext .5pt;mso-border-left-alt:solid window=
text .5pt;
  mso-border-alt:solid windowtext .5pt;padding:0in 5.4pt 0in 5.4pt'>
  <p class=3DMsoNormal style=3D'margin-bottom:0in;margin-bottom:.0001pt;lin=
e-height:
  normal'>5828</p>
  </td>
  <td width=3D83 valign=3Dtop style=3D'width:77.9pt;border-top:none;border-=
left:none;
  border-bottom:solid windowtext 1.0pt;border-right:solid windowtext 1.0pt;
  mso-border-top-alt:solid windowtext .5pt;mso-border-left-alt:solid window=
text .5pt;
  mso-border-alt:solid windowtext .5pt;padding:0in 5.4pt 0in 5.4pt'>
  <p class=3DMsoNormal style=3D'margin-bottom:0in;margin-bottom:.0001pt;lin=
e-height:
  normal'>0.961</p>
  </td>
  <td width=3D76 valign=3Dtop style=3D'width:77.9pt;border-top:none;border-=
left:none;
  border-bottom:solid windowtext 1.0pt;border-right:solid windowtext 1.0pt;
  mso-border-top-alt:solid windowtext .5pt;mso-border-left-alt:solid window=
text .5pt;
  mso-border-alt:solid windowtext .5pt;padding:0in 5.4pt 0in 5.4pt'>
  <p class=3DMsoNormal style=3D'margin-bottom:0in;margin-bottom:.0001pt;lin=
e-height:
  normal'>0.961</p>
  </td>
  <td width=3D76 valign=3Dtop style=3D'width:77.95pt;border-top:none;border=
-left:
  none;border-bottom:solid windowtext 1.0pt;border-right:solid windowtext 1=
.0pt;
  mso-border-top-alt:solid windowtext .5pt;mso-border-left-alt:solid window=
text .5pt;
  mso-border-alt:solid windowtext .5pt;padding:0in 5.4pt 0in 5.4pt'>
  <p class=3DMsoNormal style=3D'margin-bottom:0in;margin-bottom:.0001pt;lin=
e-height:
  normal'>0.961</p>
  </td>
  <td width=3D71 valign=3Dtop style=3D'width:77.95pt;border-top:none;border=
-left:
  none;border-bottom:solid windowtext 1.0pt;border-right:solid windowtext 1=
.0pt;
  mso-border-top-alt:solid windowtext .5pt;mso-border-left-alt:solid window=
text .5pt;
  mso-border-alt:solid windowtext .5pt;padding:0in 5.4pt 0in 5.4pt'>
  <p class=3DMsoNormal style=3D'margin-bottom:0in;margin-bottom:.0001pt;lin=
e-height:
  normal'>0.961</p>
  </td>
 </tr>
 <tr style=3D'mso-yfti-irow:8;mso-yfti-lastrow:yes'>
  <td width=3D86 valign=3Dtop style=3D'width:77.9pt;border:solid windowtext=
 1.0pt;
  border-top:none;mso-border-top-alt:solid windowtext .5pt;mso-border-alt:s=
olid windowtext .5pt;
  padding:0in 5.4pt 0in 5.4pt'>
  <p class=3DMsoNormal style=3D'margin-bottom:0in;margin-bottom:.0001pt;lin=
e-height:
  normal'>Macro-average</p>
  </td>
  <td width=3D78 valign=3Dtop style=3D'width:77.9pt;border-top:none;border-=
left:none;
  border-bottom:solid windowtext 1.0pt;border-right:solid windowtext 1.0pt;
  mso-border-top-alt:solid windowtext .5pt;mso-border-left-alt:solid window=
text .5pt;
  mso-border-alt:solid windowtext .5pt;padding:0in 5.4pt 0in 5.4pt'>
  <p class=3DMsoNormal style=3D'margin-bottom:0in;margin-bottom:.0001pt;lin=
e-height:
  normal'>5828 (10747)</p>
  </td>
  <td width=3D83 valign=3Dtop style=3D'width:77.9pt;border-top:none;border-=
left:none;
  border-bottom:solid windowtext 1.0pt;border-right:solid windowtext 1.0pt;
  mso-border-top-alt:solid windowtext .5pt;mso-border-left-alt:solid window=
text .5pt;
  mso-border-alt:solid windowtext .5pt;padding:0in 5.4pt 0in 5.4pt'>
  <p class=3DMsoNormal style=3D'margin-bottom:0in;margin-bottom:.0001pt;lin=
e-height:
  normal'>0.826 (0.260)</p>
  </td>
  <td width=3D76 valign=3Dtop style=3D'width:77.9pt;border-top:none;border-=
left:none;
  border-bottom:solid windowtext 1.0pt;border-right:solid windowtext 1.0pt;
  mso-border-top-alt:solid windowtext .5pt;mso-border-left-alt:solid window=
text .5pt;
  mso-border-alt:solid windowtext .5pt;padding:0in 5.4pt 0in 5.4pt'>
  <p class=3DMsoNormal style=3D'margin-bottom:0in;margin-bottom:.0001pt;lin=
e-height:
  normal'>0.805 (0.589)</p>
  </td>
  <td width=3D76 valign=3Dtop style=3D'width:77.95pt;border-top:none;border=
-left:
  none;border-bottom:solid windowtext 1.0pt;border-right:solid windowtext 1=
.0pt;
  mso-border-top-alt:solid windowtext .5pt;mso-border-left-alt:solid window=
text .5pt;
  mso-border-alt:solid windowtext .5pt;padding:0in 5.4pt 0in 5.4pt'>
  <p class=3DMsoNormal style=3D'margin-bottom:0in;margin-bottom:.0001pt;lin=
e-height:
  normal'>0.813 (0.281)</p>
  </td>
  <td width=3D71 valign=3Dtop style=3D'width:77.95pt;border-top:none;border=
-left:
  none;border-bottom:solid windowtext 1.0pt;border-right:solid windowtext 1=
.0pt;
  mso-border-top-alt:solid windowtext .5pt;mso-border-left-alt:solid window=
text .5pt;
  mso-border-alt:solid windowtext .5pt;padding:0in 5.4pt 0in 5.4pt'>
  <p class=3DMsoNormal style=3D'margin-bottom:0in;margin-bottom:.0001pt;lin=
e-height:
  normal'>0.808</p>
  </td>
 </tr>
</table>

<p class=3DMsoNormal><o:p>&nbsp;</o:p></p>

<p class=3DMsoNormal><o:p>&nbsp;</o:p></p>

<p class=3DMsoNormal><b>Table S3.</b>Performance of the integrated named en=
tity
and relation extraction task on holdout data with strict and relaxed matche=
s.</p>

<table class=3DMsoNormalTable border=3D0 cellspacing=3D0 cellpadding=3D0
 style=3D'border-collapse:collapse;mso-yfti-tbllook:1184'>
 <thead>
  <tr style=3D'mso-yfti-irow:0;mso-yfti-firstrow:yes'>
   <td rowspan=3D2 valign=3Dbottom style=3D'border:solid windowtext 1.0pt;p=
adding:
   0in 5.4pt 0in 5.4pt'>
   <p class=3DMsoNormal><b>Class<o:p></o:p></b></p>
   </td>
   <td rowspan=3D2 valign=3Dbottom style=3D'border:solid windowtext 1.0pt;b=
order-left:
   none;padding:0in 5.4pt 0in 5.4pt'>
   <p class=3DMsoNormal><b>N<span class=3DmsoIns><ins
   cite=3D"mailto:Alisa%20Lincke%20(AUTHOR)" datetime=3D"2025-08-18T22:24">=
 (%)</ins></span><o:p></o:p></b></p>
   </td>
   <td colspan=3D5 valign=3Dbottom style=3D'border:solid windowtext 1.0pt;b=
order-left:
   none;padding:0in 5.4pt 0in 5.4pt'>
   <p class=3DMsoNormal><b>Strict match (Relaxed match)<o:p></o:p></b></p>
   </td>
  </tr>
  <tr style=3D'mso-yfti-irow:1'>
   <td valign=3Dbottom style=3D'border-top:none;border-left:none;border-bot=
tom:
   solid windowtext 1.0pt;border-right:solid windowtext 1.0pt;padding:0in 5=
.4pt 0in 5.4pt'>
   <p class=3DMsoNormal><b>Classified<o:p></o:p></b></p>
   </td>
   <td valign=3Dbottom style=3D'border-top:none;border-left:none;border-bot=
tom:
   solid windowtext 1.0pt;border-right:solid windowtext 1.0pt;padding:0in 5=
.4pt 0in 5.4pt'>
   <p class=3DMsoNormal><b>Precision<o:p></o:p></b></p>
   </td>
   <td valign=3Dbottom style=3D'border-top:none;border-left:none;border-bot=
tom:
   solid windowtext 1.0pt;border-right:solid windowtext 1.0pt;padding:0in 5=
.4pt 0in 5.4pt'>
   <p class=3DMsoNormal><b>Recall<o:p></o:p></b></p>
   </td>
   <td valign=3Dbottom style=3D'border-top:none;border-left:none;border-bot=
tom:
   solid windowtext 1.0pt;border-right:solid windowtext 1.0pt;padding:0in 5=
.4pt 0in 5.4pt'>
   <p class=3DMsoNormal><b>F1<o:p></o:p></b></p>
   </td>
   <td valign=3Dbottom style=3D'border-top:none;border-left:none;border-bot=
tom:
   solid windowtext 1.0pt;border-right:solid windowtext 1.0pt;padding:0in 5=
.4pt 0in 5.4pt'>
   <p class=3DMsoNormal><b>F2<o:p></o:p></b></p>
   </td>
  </tr>
 </thead>
 <tr style=3D'mso-yfti-irow:2'>
  <td valign=3Dtop style=3D'border:solid windowtext 1.0pt;border-top:none;
  padding:0in 5.4pt 0in 5.4pt'>
  <p class=3DMsoNormal>Indication</p>
  </td>
  <td valign=3Dtop style=3D'border-top:none;border-left:none;border-bottom:=
solid windowtext 1.0pt;
  border-right:solid windowtext 1.0pt;padding:0in 5.4pt 0in 5.4pt'>
  <p class=3DMsoNormal>220<span class=3DmsoIns><ins
  cite=3D"mailto:Alisa%20Lincke%20(AUTHOR)" datetime=3D"2025-08-18T22:24"> =
(4.1)</ins></span></p>
  </td>
  <td valign=3Dtop style=3D'border-top:none;border-left:none;border-bottom:=
solid windowtext 1.0pt;
  border-right:solid windowtext 1.0pt;padding:0in 5.4pt 0in 5.4pt'>
  <p class=3DMsoNormal>199 (215)</p>
  </td>
  <td valign=3Dtop style=3D'border-top:none;border-left:none;border-bottom:=
solid windowtext 1.0pt;
  border-right:solid windowtext 1.0pt;padding:0in 5.4pt 0in 5.4pt'>
  <p class=3DMsoNormal>0.709<span class=3DmsoIns><ins
  cite=3D"mailto:Sandhiya%20(PREEDITOR)" datetime=3D"2025-08-05T10:56"> </i=
ns></span>(0.717)</p>
  </td>
  <td valign=3Dtop style=3D'border-top:none;border-left:none;border-bottom:=
solid windowtext 1.0pt;
  border-right:solid windowtext 1.0pt;padding:0in 5.4pt 0in 5.4pt'>
  <p class=3DMsoNormal>0.819<span class=3DmsoIns><ins
  cite=3D"mailto:Sandhiya%20(PREEDITOR)" datetime=3D"2025-08-05T10:56"> </i=
ns></span>(0.823)</p>
  </td>
  <td valign=3Dtop style=3D'border-top:none;border-left:none;border-bottom:=
solid windowtext 1.0pt;
  border-right:solid windowtext 1.0pt;padding:0in 5.4pt 0in 5.4pt'>
  <p class=3DMsoNormal>0.76 (0.766)</p>
  </td>
  <td valign=3Dtop style=3D'border-top:none;border-left:none;border-bottom:=
solid windowtext 1.0pt;
  border-right:solid windowtext 1.0pt;padding:0in 5.4pt 0in 5.4pt'>
  <p class=3DMsoNormal>0.794 (0.799)</p>
  </td>
 </tr>
 <tr style=3D'mso-yfti-irow:3'>
  <td valign=3Dtop style=3D'border:solid windowtext 1.0pt;border-top:none;
  padding:0in 5.4pt 0in 5.4pt'>
  <p class=3DMsoNormal>ADE</p>
  </td>
  <td valign=3Dtop style=3D'border-top:none;border-left:none;border-bottom:=
solid windowtext 1.0pt;
  border-right:solid windowtext 1.0pt;padding:0in 5.4pt 0in 5.4pt'>
  <p class=3DMsoNormal>156<span class=3DmsoIns><ins
  cite=3D"mailto:Alisa%20Lincke%20(AUTHOR)" datetime=3D"2025-08-18T22:25"> =
(2.9)</ins></span></p>
  </td>
  <td valign=3Dtop style=3D'border-top:none;border-left:none;border-bottom:=
solid windowtext 1.0pt;
  border-right:solid windowtext 1.0pt;padding:0in 5.4pt 0in 5.4pt'>
  <p class=3DMsoNormal>136 (153)</p>
  </td>
  <td valign=3Dtop style=3D'border-top:none;border-left:none;border-bottom:=
solid windowtext 1.0pt;
  border-right:solid windowtext 1.0pt;padding:0in 5.4pt 0in 5.4pt'>
  <p class=3DMsoNormal>0.72 (0.725)</p>
  </td>
  <td valign=3Dtop style=3D'border-top:none;border-left:none;border-bottom:=
solid windowtext 1.0pt;
  border-right:solid windowtext 1.0pt;padding:0in 5.4pt 0in 5.4pt'>
  <p class=3DMsoNormal>0.662<span class=3DmsoIns><ins
  cite=3D"mailto:Sandhiya%20(PREEDITOR)" datetime=3D"2025-08-05T10:56"> </i=
ns></span>(0.673)</p>
  </td>
  <td valign=3Dtop style=3D'border-top:none;border-left:none;border-bottom:=
solid windowtext 1.0pt;
  border-right:solid windowtext 1.0pt;padding:0in 5.4pt 0in 5.4pt'>
  <p class=3DMsoNormal>0.69 (0.698)</p>
  </td>
  <td valign=3Dtop style=3D'border-top:none;border-left:none;border-bottom:=
solid windowtext 1.0pt;
  border-right:solid windowtext 1.0pt;padding:0in 5.4pt 0in 5.4pt'>
  <p class=3DMsoNormal>0.673 (0.683)</p>
  </td>
 </tr>
 <tr style=3D'mso-yfti-irow:4'>
  <td valign=3Dtop style=3D'border:solid windowtext 1.0pt;border-top:none;
  padding:0in 5.4pt 0in 5.4pt'>
  <p class=3DMsoNormal>ADE Outcome</p>
  </td>
  <td valign=3Dtop style=3D'border-top:none;border-left:none;border-bottom:=
solid windowtext 1.0pt;
  border-right:solid windowtext 1.0pt;padding:0in 5.4pt 0in 5.4pt'>
  <p class=3DMsoNormal>23<span class=3DmsoIns><ins
  cite=3D"mailto:Alisa%20Lincke%20(AUTHOR)" datetime=3D"2025-08-18T22:25"> =
(0.4)</ins></span></p>
  </td>
  <td valign=3Dtop style=3D'border-top:none;border-left:none;border-bottom:=
solid windowtext 1.0pt;
  border-right:solid windowtext 1.0pt;padding:0in 5.4pt 0in 5.4pt'>
  <p class=3DMsoNormal>15 (17)</p>
  </td>
  <td valign=3Dtop style=3D'border-top:none;border-left:none;border-bottom:=
solid windowtext 1.0pt;
  border-right:solid windowtext 1.0pt;padding:0in 5.4pt 0in 5.4pt'>
  <p class=3DMsoNormal>0.923<span class=3DmsoIns><ins
  cite=3D"mailto:Sandhiya%20(PREEDITOR)" datetime=3D"2025-08-05T10:56"> </i=
ns></span>(0.933)</p>
  </td>
  <td valign=3Dtop style=3D'border-top:none;border-left:none;border-bottom:=
solid windowtext 1.0pt;
  border-right:solid windowtext 1.0pt;padding:0in 5.4pt 0in 5.4pt'>
  <p class=3DMsoNormal>0.8<span class=3DmsoIns><ins
  cite=3D"mailto:Sandhiya%20(PREEDITOR)" datetime=3D"2025-08-05T10:56"> </i=
ns></span>(0.824)</p>
  </td>
  <td valign=3Dtop style=3D'border-top:none;border-left:none;border-bottom:=
solid windowtext 1.0pt;
  border-right:solid windowtext 1.0pt;padding:0in 5.4pt 0in 5.4pt'>
  <p class=3DMsoNormal>0.857 (0.875)</p>
  </td>
  <td valign=3Dtop style=3D'border-top:none;border-left:none;border-bottom:=
solid windowtext 1.0pt;
  border-right:solid windowtext 1.0pt;padding:0in 5.4pt 0in 5.4pt'>
  <p class=3DMsoNormal>0.822 (0.843)</p>
  </td>
 </tr>
 <tr style=3D'mso-yfti-irow:5'>
  <td valign=3Dtop style=3D'border:solid windowtext 1.0pt;border-top:none;
  padding:0in 5.4pt 0in 5.4pt'>
  <p class=3DMsoNormal>ADE Cause</p>
  </td>
  <td valign=3Dtop style=3D'border-top:none;border-left:none;border-bottom:=
solid windowtext 1.0pt;
  border-right:solid windowtext 1.0pt;padding:0in 5.4pt 0in 5.4pt'>
  <p class=3DMsoNormal>38<span class=3DmsoIns><ins
  cite=3D"mailto:Alisa%20Lincke%20(AUTHOR)" datetime=3D"2025-08-18T22:25"> =
(0.7)</ins></span></p>
  </td>
  <td valign=3Dtop style=3D'border-top:none;border-left:none;border-bottom:=
solid windowtext 1.0pt;
  border-right:solid windowtext 1.0pt;padding:0in 5.4pt 0in 5.4pt'>
  <p class=3DMsoNormal>30 (33)</p>
  </td>
  <td valign=3Dtop style=3D'border-top:none;border-left:none;border-bottom:=
solid windowtext 1.0pt;
  border-right:solid windowtext 1.0pt;padding:0in 5.4pt 0in 5.4pt'>
  <p class=3DMsoNormal>0.821<span class=3DmsoIns><ins
  cite=3D"mailto:Sandhiya%20(PREEDITOR)" datetime=3D"2025-08-05T10:56"> </i=
ns></span>(0.793)</p>
  </td>
  <td valign=3Dtop style=3D'border-top:none;border-left:none;border-bottom:=
solid windowtext 1.0pt;
  border-right:solid windowtext 1.0pt;padding:0in 5.4pt 0in 5.4pt'>
  <p class=3DMsoNormal>0.767<span class=3DmsoIns><ins
  cite=3D"mailto:Sandhiya%20(PREEDITOR)" datetime=3D"2025-08-05T10:56"> </i=
ns></span>(0.697)</p>
  </td>
  <td valign=3Dtop style=3D'border-top:none;border-left:none;border-bottom:=
solid windowtext 1.0pt;
  border-right:solid windowtext 1.0pt;padding:0in 5.4pt 0in 5.4pt'>
  <p class=3DMsoNormal>0.793 (0.742)</p>
  </td>
  <td valign=3Dtop style=3D'border-top:none;border-left:none;border-bottom:=
solid windowtext 1.0pt;
  border-right:solid windowtext 1.0pt;padding:0in 5.4pt 0in 5.4pt'>
  <p class=3DMsoNormal>0.777 (0.714)</p>
  </td>
 </tr>
 <tr style=3D'mso-yfti-irow:6'>
  <td valign=3Dtop style=3D'border:solid windowtext 1.0pt;border-top:none;
  padding:0in 5.4pt 0in 5.4pt'>
  <p class=3DMsoNormal>No relation</p>
  </td>
  <td valign=3Dtop style=3D'border-top:none;border-left:none;border-bottom:=
solid windowtext 1.0pt;
  border-right:solid windowtext 1.0pt;padding:0in 5.4pt 0in 5.4pt'>
  <p class=3DMsoNormal>5391<span class=3DmsoIns><ins
  cite=3D"mailto:Alisa%20Lincke%20(AUTHOR)" datetime=3D"2025-08-18T22:26"> =
(100)</ins></span></p>
  </td>
  <td valign=3Dtop style=3D'border-top:none;border-left:none;border-bottom:=
solid windowtext 1.0pt;
  border-right:solid windowtext 1.0pt;padding:0in 5.4pt 0in 5.4pt'>
  <p class=3DMsoNormal>4215 (4759)</p>
  </td>
  <td valign=3Dtop style=3D'border-top:none;border-left:none;border-bottom:=
solid windowtext 1.0pt;
  border-right:solid windowtext 1.0pt;padding:0in 5.4pt 0in 5.4pt'>
  <p class=3DMsoNormal>0.979 (0.979)</p>
  </td>
  <td valign=3Dtop style=3D'border-top:none;border-left:none;border-bottom:=
solid windowtext 1.0pt;
  border-right:solid windowtext 1.0pt;padding:0in 5.4pt 0in 5.4pt'>
  <p class=3DMsoNormal>0.975<span class=3DmsoIns><ins
  cite=3D"mailto:Sandhiya%20(PREEDITOR)" datetime=3D"2025-08-05T10:56"> </i=
ns></span>(0.976)</p>
  </td>
  <td valign=3Dtop style=3D'border-top:none;border-left:none;border-bottom:=
solid windowtext 1.0pt;
  border-right:solid windowtext 1.0pt;padding:0in 5.4pt 0in 5.4pt'>
  <p class=3DMsoNormal>0.977 (0.978)</p>
  </td>
  <td valign=3Dtop style=3D'border-top:none;border-left:none;border-bottom:=
solid windowtext 1.0pt;
  border-right:solid windowtext 1.0pt;padding:0in 5.4pt 0in 5.4pt'>
  <p class=3DMsoNormal>0.976 (0.977)</p>
  </td>
 </tr>
 <tr style=3D'mso-yfti-irow:7'>
  <td valign=3Dtop style=3D'border:solid windowtext 1.0pt;border-top:none;
  padding:0in 5.4pt 0in 5.4pt'>
  <p class=3DMsoNormal><span style=3D'mso-bidi-font-style:italic'>Micro-ave=
rage</span></p>
  </td>
  <td valign=3Dtop style=3D'border-top:none;border-left:none;border-bottom:=
solid windowtext 1.0pt;
  border-right:solid windowtext 1.0pt;padding:0in 5.4pt 0in 5.4pt'>
  <p class=3DMsoNormal>5828</p>
  </td>
  <td valign=3Dtop style=3D'border-top:none;border-left:none;border-bottom:=
solid windowtext 1.0pt;
  border-right:solid windowtext 1.0pt;padding:0in 5.4pt 0in 5.4pt'>
  <p class=3DMsoNormal>0.957<span class=3DmsoIns><ins
  cite=3D"mailto:Sandhiya%20(PREEDITOR)" datetime=3D"2025-08-05T10:56"> </i=
ns></span>(0.959)</p>
  </td>
  <td valign=3Dtop style=3D'border-top:none;border-left:none;border-bottom:=
solid windowtext 1.0pt;
  border-right:solid windowtext 1.0pt;padding:0in 5.4pt 0in 5.4pt'>
  <p class=3DMsoNormal>0.957<span class=3DmsoIns><ins
  cite=3D"mailto:Sandhiya%20(PREEDITOR)" datetime=3D"2025-08-05T10:56"> </i=
ns></span>(0.059)</p>
  </td>
  <td valign=3Dtop style=3D'border-top:none;border-left:none;border-bottom:=
solid windowtext 1.0pt;
  border-right:solid windowtext 1.0pt;padding:0in 5.4pt 0in 5.4pt'>
  <p class=3DMsoNormal>0.957<span class=3DmsoIns><ins
  cite=3D"mailto:Sandhiya%20(PREEDITOR)" datetime=3D"2025-08-05T10:56"> </i=
ns></span>(0.059)</p>
  </td>
  <td valign=3Dtop style=3D'border-top:none;border-left:none;border-bottom:=
solid windowtext 1.0pt;
  border-right:solid windowtext 1.0pt;padding:0in 5.4pt 0in 5.4pt'>
  <p class=3DMsoNormal>0.957<span class=3DmsoIns><ins
  cite=3D"mailto:Sandhiya%20(PREEDITOR)" datetime=3D"2025-08-05T10:56"> </i=
ns></span>(0.059)</p>
  </td>
  <td valign=3Dtop style=3D'border-top:none;border-left:none;border-bottom:=
solid windowtext 1.0pt;
  border-right:solid windowtext 1.0pt;padding:0in 5.4pt 0in 5.4pt'>
  <p class=3DMsoNormal>0.957<span class=3DmsoIns><ins
  cite=3D"mailto:Sandhiya%20(PREEDITOR)" datetime=3D"2025-08-05T10:56"> </i=
ns></span>(0.059)</p>
  </td>
 </tr>
 <tr style=3D'mso-yfti-irow:8;mso-yfti-lastrow:yes'>
  <td valign=3Dtop style=3D'border:solid windowtext 1.0pt;border-top:none;
  padding:0in 5.4pt 0in 5.4pt'>
  <p class=3DMsoNormal><span style=3D'mso-bidi-font-style:italic'>Macro-ave=
rage</span></p>
  </td>
  <td valign=3Dtop style=3D'border-top:none;border-left:none;border-bottom:=
solid windowtext 1.0pt;
  border-right:solid windowtext 1.0pt;padding:0in 5.4pt 0in 5.4pt'>
  <p class=3DMsoNormal>5828</p>
  </td>
  <td valign=3Dtop style=3D'border-top:none;border-left:none;border-bottom:=
solid windowtext 1.0pt;
  border-right:solid windowtext 1.0pt;padding:0in 5.4pt 0in 5.4pt'>
  <p class=3DMsoNormal>4595 (5177)</p>
  </td>
  <td valign=3Dtop style=3D'border-top:none;border-left:none;border-bottom:=
solid windowtext 1.0pt;
  border-right:solid windowtext 1.0pt;padding:0in 5.4pt 0in 5.4pt'>
  <p class=3DMsoNormal>0.83 (0.83)</p>
  </td>
  <td valign=3Dtop style=3D'border-top:none;border-left:none;border-bottom:=
solid windowtext 1.0pt;
  border-right:solid windowtext 1.0pt;padding:0in 5.4pt 0in 5.4pt'>
  <p class=3DMsoNormal>0.804 (0.799)</p>
  </td>
  <td valign=3Dtop style=3D'border-top:none;border-left:none;border-bottom:=
solid windowtext 1.0pt;
  border-right:solid windowtext 1.0pt;padding:0in 5.4pt 0in 5.4pt'>
  <p class=3DMsoNormal>0.815 (0.812)</p>
  </td>
  <td valign=3Dtop style=3D'border-top:none;border-left:none;border-bottom:=
solid windowtext 1.0pt;
  border-right:solid windowtext 1.0pt;padding:0in 5.4pt 0in 5.4pt'>
  <p class=3DMsoNormal>0.808 (0.803)</p>
  </td>
 </tr>
</table>

<p class=3DMsoNormal><o:p>&nbsp;</o:p></p>

<p class=3DMsoNormal><b>Table S4.</b>Performance of adverse drug event dete=
ction
in clinical notes using integrated entity and relations extraction model<sp=
an
class=3DmsoIns><ins cite=3D"mailto:Exeter" datetime=3D"2025-08-05T10:26">s.=
</ins></span></p>

<table class=3DMsoNormalTable border=3D0 cellspacing=3D0 cellpadding=3D0
 style=3D'border-collapse:collapse;mso-yfti-tbllook:1184'>
 <thead>
  <tr style=3D'mso-yfti-irow:0;mso-yfti-firstrow:yes'>
   <td rowspan=3D2 valign=3Dbottom style=3D'border:solid windowtext 1.0pt;p=
adding:
   0in 5.4pt 0in 5.4pt'>
   <p class=3DMsoNormal><b>Class<o:p></o:p></b></p>
   </td>
   <td rowspan=3D2 valign=3Dbottom style=3D'border:solid windowtext 1.0pt;b=
order-left:
   none;padding:0in 5.4pt 0in 5.4pt'>
   <p class=3DMsoNormal><b>Notes<o:p></o:p></b></p>
   </td>
   <td colspan=3D4 valign=3Dbottom style=3D'border:solid windowtext 1.0pt;b=
order-left:
   none;padding:0in 5.4pt 0in 5.4pt'>
   <p class=3DMsoNormal><b>Strict match (Relaxed match)<o:p></o:p></b></p>
   </td>
  </tr>
  <tr style=3D'mso-yfti-irow:1'>
   <td valign=3Dbottom style=3D'border-top:none;border-left:none;border-bot=
tom:
   solid windowtext 1.0pt;border-right:solid windowtext 1.0pt;padding:0in 5=
.4pt 0in 5.4pt'>
   <p class=3DMsoNormal><b>Precision<o:p></o:p></b></p>
   </td>
   <td valign=3Dbottom style=3D'border-top:none;border-left:none;border-bot=
tom:
   solid windowtext 1.0pt;border-right:solid windowtext 1.0pt;padding:0in 5=
.4pt 0in 5.4pt'>
   <p class=3DMsoNormal><b>Recall<o:p></o:p></b></p>
   </td>
   <td valign=3Dbottom style=3D'border-top:none;border-left:none;border-bot=
tom:
   solid windowtext 1.0pt;border-right:solid windowtext 1.0pt;padding:0in 5=
.4pt 0in 5.4pt'>
   <p class=3DMsoNormal><b>F1<o:p></o:p></b></p>
   </td>
   <td valign=3Dbottom style=3D'border-top:none;border-left:none;border-bot=
tom:
   solid windowtext 1.0pt;border-right:solid windowtext 1.0pt;padding:0in 5=
.4pt 0in 5.4pt'>
   <p class=3DMsoNormal><b>F2<o:p></o:p></b></p>
   </td>
  </tr>
 </thead>
 <tr style=3D'mso-yfti-irow:2'>
  <td valign=3Dtop style=3D'border:solid windowtext 1.0pt;border-top:none;
  padding:0in 5.4pt 0in 5.4pt'>
  <p class=3DMsoNormal>Containing ADE</p>
  </td>
  <td valign=3Dtop style=3D'border-top:none;border-left:none;border-bottom:=
solid windowtext 1.0pt;
  border-right:solid windowtext 1.0pt;padding:0in 5.4pt 0in 5.4pt'>
  <p class=3DMsoNormal>45</p>
  </td>
  <td valign=3Dtop style=3D'border-top:none;border-left:none;border-bottom:=
solid windowtext 1.0pt;
  border-right:solid windowtext 1.0pt;padding:0in 5.4pt 0in 5.4pt'>
  <p class=3DMsoNormal>0.846 (0.857)</p>
  </td>
  <td valign=3Dtop style=3D'border-top:none;border-left:none;border-bottom:=
solid windowtext 1.0pt;
  border-right:solid windowtext 1.0pt;padding:0in 5.4pt 0in 5.4pt'>
  <p class=3DMsoNormal>0.733 (0.8)</p>
  </td>
  <td valign=3Dtop style=3D'border-top:none;border-left:none;border-bottom:=
solid windowtext 1.0pt;
  border-right:solid windowtext 1.0pt;padding:0in 5.4pt 0in 5.4pt'>
  <p class=3DMsoNormal>0.786 (0.828)</p>
  </td>
  <td valign=3Dtop style=3D'border-top:none;border-left:none;border-bottom:=
solid windowtext 1.0pt;
  border-right:solid windowtext 1.0pt;padding:0in 5.4pt 0in 5.4pt'>
  <p class=3DMsoNormal>0.753(0.811)</p>
  </td>
 </tr>
 <tr style=3D'mso-yfti-irow:3'>
  <td valign=3Dtop style=3D'border:solid windowtext 1.0pt;border-top:none;
  padding:0in 5.4pt 0in 5.4pt'>
  <p class=3DMsoNormal>No ADE</p>
  </td>
  <td valign=3Dtop style=3D'border-top:none;border-left:none;border-bottom:=
solid windowtext 1.0pt;
  border-right:solid windowtext 1.0pt;padding:0in 5.4pt 0in 5.4pt'>
  <p class=3DMsoNormal>34</p>
  </td>
  <td valign=3Dtop style=3D'border-top:none;border-left:none;border-bottom:=
solid windowtext 1.0pt;
  border-right:solid windowtext 1.0pt;padding:0in 5.4pt 0in 5.4pt'>
  <p class=3DMsoNormal>0.7 (0.757)</p>
  </td>
  <td valign=3Dtop style=3D'border-top:none;border-left:none;border-bottom:=
solid windowtext 1.0pt;
  border-right:solid windowtext 1.0pt;padding:0in 5.4pt 0in 5.4pt'>
  <p class=3DMsoNormal>0.824 (0.824)</p>
  </td>
  <td valign=3Dtop style=3D'border-top:none;border-left:none;border-bottom:=
solid windowtext 1.0pt;
  border-right:solid windowtext 1.0pt;padding:0in 5.4pt 0in 5.4pt'>
  <p class=3DMsoNormal>0.757 (0.789)</p>
  </td>
  <td valign=3Dtop style=3D'border-top:none;border-left:none;border-bottom:=
solid windowtext 1.0pt;
  border-right:solid windowtext 1.0pt;padding:0in 5.4pt 0in 5.4pt'>
  <p class=3DMsoNormal>0.795 (0.809)</p>
  </td>
 </tr>
 <tr style=3D'mso-yfti-irow:4'>
  <td valign=3Dtop style=3D'border:solid windowtext 1.0pt;border-top:none;
  padding:0in 5.4pt 0in 5.4pt'>
  <p class=3DMsoNormal><span style=3D'mso-bidi-font-style:italic'>Micro-ave=
rage</span></p>
  </td>
  <td valign=3Dtop style=3D'border-top:none;border-left:none;border-bottom:=
solid windowtext 1.0pt;
  border-right:solid windowtext 1.0pt;padding:0in 5.4pt 0in 5.4pt'>
  <p class=3DMsoNormal>79</p>
  </td>
  <td valign=3Dtop style=3D'border-top:none;border-left:none;border-bottom:=
solid windowtext 1.0pt;
  border-right:solid windowtext 1.0pt;padding:0in 5.4pt 0in 5.4pt'>
  <p class=3DMsoNormal>0.772 (0.810)</p>
  </td>
  <td valign=3Dtop style=3D'border-top:none;border-left:none;border-bottom:=
solid windowtext 1.0pt;
  border-right:solid windowtext 1.0pt;padding:0in 5.4pt 0in 5.4pt'>
  <p class=3DMsoNormal>0.772 (0.810)</p>
  </td>
  <td valign=3Dtop style=3D'border-top:none;border-left:none;border-bottom:=
solid windowtext 1.0pt;
  border-right:solid windowtext 1.0pt;padding:0in 5.4pt 0in 5.4pt'>
  <p class=3DMsoNormal>0.772 (0.810)</p>
  </td>
  <td valign=3Dtop style=3D'border-top:none;border-left:none;border-bottom:=
solid windowtext 1.0pt;
  border-right:solid windowtext 1.0pt;padding:0in 5.4pt 0in 5.4pt'>
  <p class=3DMsoNormal>0.772 (0.810)</p>
  </td>
 </tr>
 <tr style=3D'mso-yfti-irow:5;mso-yfti-lastrow:yes'>
  <td valign=3Dtop style=3D'border:solid windowtext 1.0pt;border-top:none;
  padding:0in 5.4pt 0in 5.4pt'>
  <p class=3DMsoNormal><span style=3D'mso-bidi-font-style:italic'>Macro-ave=
rage</span></p>
  </td>
  <td valign=3Dtop style=3D'border-top:none;border-left:none;border-bottom:=
solid windowtext 1.0pt;
  border-right:solid windowtext 1.0pt;padding:0in 5.4pt 0in 5.4pt'>
  <p class=3DMsoNormal>79</p>
  </td>
  <td valign=3Dtop style=3D'border-top:none;border-left:none;border-bottom:=
solid windowtext 1.0pt;
  border-right:solid windowtext 1.0pt;padding:0in 5.4pt 0in 5.4pt'>
  <p class=3DMsoNormal>0.773 (0.807)</p>
  </td>
  <td valign=3Dtop style=3D'border-top:none;border-left:none;border-bottom:=
solid windowtext 1.0pt;
  border-right:solid windowtext 1.0pt;padding:0in 5.4pt 0in 5.4pt'>
  <p class=3DMsoNormal>0.778 (0.812)</p>
  </td>
  <td valign=3Dtop style=3D'border-top:none;border-left:none;border-bottom:=
solid windowtext 1.0pt;
  border-right:solid windowtext 1.0pt;padding:0in 5.4pt 0in 5.4pt'>
  <p class=3DMsoNormal>0.771 (0.808)</p>
  </td>
  <td valign=3Dtop style=3D'border-top:none;border-left:none;border-bottom:=
solid windowtext 1.0pt;
  border-right:solid windowtext 1.0pt;padding:0in 5.4pt 0in 5.4pt'>
  <p class=3DMsoNormal>0.774(0.810)</p>
  </td>
 </tr>
</table>

<p class=3DMsoNormal><o:p>&nbsp;</o:p></p>

<p class=3DMsoNormal><b>Table S5.</b>Overview of classification errors for =
named
entity recognition task across various entity categories in strict matching
setting.</p>

<table class=3DMsoNormalTable border=3D0 cellspacing=3D0 cellpadding=3D0
 style=3D'border-collapse:collapse;mso-yfti-tbllook:1184'>
 <thead>
  <tr style=3D'mso-yfti-irow:0;mso-yfti-firstrow:yes;height:3.5pt'>
   <td valign=3Dbottom style=3D'padding:.75pt .75pt .75pt .75pt;height:3.5p=
t'></td>
   <td valign=3Dbottom style=3D'padding:.75pt .75pt .75pt .75pt;height:3.5p=
t'>
   <p class=3DMsoNormal><b>Finding<o:p></o:p></b></p>
   </td>
   <td valign=3Dbottom style=3D'padding:.75pt .75pt .75pt .75pt;height:3.5p=
t'>
   <p class=3DMsoNormal><b>Disorder<o:p></o:p></b></p>
   </td>
   <td valign=3Dbottom style=3D'padding:.75pt .75pt .75pt .75pt;height:3.5p=
t'>
   <p class=3DMsoNormal><b>Drug<o:p></o:p></b></p>
   </td>
   <td valign=3Dbottom style=3D'padding:.75pt .75pt .75pt .75pt;height:3.5p=
t'>
   <p class=3DMsoNormal><b>Body structure<o:p></o:p></b></p>
   </td>
   <td valign=3Dbottom style=3D'padding:.75pt .75pt .75pt .75pt;height:3.5p=
t'>
   <p class=3DMsoNormal><b>ADE cue<o:p></o:p></b></p>
   </td>
   <td valign=3Dbottom style=3D'padding:.75pt .75pt .75pt .75pt;height:3.5p=
t'>
   <p class=3DMsoNormal><b>Other<o:p></o:p></b></p>
   </td>
  </tr>
 </thead>
 <tr style=3D'mso-yfti-irow:1;height:2.5pt'>
  <td valign=3Dtop style=3D'padding:.75pt .75pt .75pt .75pt;height:2.5pt'>
  <p class=3DMsoNormal>Finding</p>
  </td>
  <td valign=3Dtop style=3D'padding:.75pt .75pt .75pt .75pt;height:2.5pt'>
  <p class=3DMsoNormal>581</p>
  </td>
  <td valign=3Dtop style=3D'padding:.75pt .75pt .75pt .75pt;height:2.5pt'>
  <p class=3DMsoNormal>26</p>
  </td>
  <td valign=3Dtop style=3D'padding:.75pt .75pt .75pt .75pt;height:2.5pt'>
  <p class=3DMsoNormal>3</p>
  </td>
  <td valign=3Dtop style=3D'padding:.75pt .75pt .75pt .75pt;height:2.5pt'>
  <p class=3DMsoNormal>4</p>
  </td>
  <td valign=3Dtop style=3D'padding:.75pt .75pt .75pt .75pt;height:2.5pt'>
  <p class=3DMsoNormal>1</p>
  </td>
  <td valign=3Dtop style=3D'padding:.75pt .75pt .75pt .75pt;height:2.5pt'>
  <p class=3DMsoNormal>132</p>
  </td>
 </tr>
 <tr style=3D'mso-yfti-irow:2;height:1.0pt'>
  <td valign=3Dtop style=3D'padding:.75pt .75pt .75pt .75pt;height:1.0pt'>
  <p class=3DMsoNormal>Disorder</p>
  </td>
  <td valign=3Dtop style=3D'padding:.75pt .75pt .75pt .75pt;height:1.0pt'>
  <p class=3DMsoNormal>33</p>
  </td>
  <td valign=3Dtop style=3D'padding:.75pt .75pt .75pt .75pt;height:1.0pt'>
  <p class=3DMsoNormal>408</p>
  </td>
  <td valign=3Dtop style=3D'padding:.75pt .75pt .75pt .75pt;height:1.0pt'>
  <p class=3DMsoNormal>3</p>
  </td>
  <td valign=3Dtop style=3D'padding:.75pt .75pt .75pt .75pt;height:1.0pt'>
  <p class=3DMsoNormal>0</p>
  </td>
  <td valign=3Dtop style=3D'padding:.75pt .75pt .75pt .75pt;height:1.0pt'>
  <p class=3DMsoNormal>3</p>
  </td>
  <td valign=3Dtop style=3D'padding:.75pt .75pt .75pt .75pt;height:1.0pt'>
  <p class=3DMsoNormal>18</p>
  </td>
 </tr>
 <tr style=3D'mso-yfti-irow:3;height:1.0pt'>
  <td valign=3Dtop style=3D'padding:.75pt .75pt .75pt .75pt;height:1.0pt'>
  <p class=3DMsoNormal>Drug</p>
  </td>
  <td valign=3Dtop style=3D'padding:.75pt .75pt .75pt .75pt;height:1.0pt'>
  <p class=3DMsoNormal>2</p>
  </td>
  <td valign=3Dtop style=3D'padding:.75pt .75pt .75pt .75pt;height:1.0pt'>
  <p class=3DMsoNormal>0</p>
  </td>
  <td valign=3Dtop style=3D'padding:.75pt .75pt .75pt .75pt;height:1.0pt'>
  <p class=3DMsoNormal>484</p>
  </td>
  <td valign=3Dtop style=3D'padding:.75pt .75pt .75pt .75pt;height:1.0pt'>
  <p class=3DMsoNormal>0</p>
  </td>
  <td valign=3Dtop style=3D'padding:.75pt .75pt .75pt .75pt;height:1.0pt'>
  <p class=3DMsoNormal>1</p>
  </td>
  <td valign=3Dtop style=3D'padding:.75pt .75pt .75pt .75pt;height:1.0pt'>
  <p class=3DMsoNormal>26</p>
  </td>
 </tr>
 <tr style=3D'mso-yfti-irow:4;height:1.0pt'>
  <td valign=3Dtop style=3D'padding:.75pt .75pt .75pt .75pt;height:1.0pt'>
  <p class=3DMsoNormal>Body Structure</p>
  </td>
  <td valign=3Dtop style=3D'padding:.75pt .75pt .75pt .75pt;height:1.0pt'>
  <p class=3DMsoNormal>2</p>
  </td>
  <td valign=3Dtop style=3D'padding:.75pt .75pt .75pt .75pt;height:1.0pt'>
  <p class=3DMsoNormal>0</p>
  </td>
  <td valign=3Dtop style=3D'padding:.75pt .75pt .75pt .75pt;height:1.0pt'>
  <p class=3DMsoNormal>0</p>
  </td>
  <td valign=3Dtop style=3D'padding:.75pt .75pt .75pt .75pt;height:1.0pt'>
  <p class=3DMsoNormal>205</p>
  </td>
  <td valign=3Dtop style=3D'padding:.75pt .75pt .75pt .75pt;height:1.0pt'>
  <p class=3DMsoNormal>0</p>
  </td>
  <td valign=3Dtop style=3D'padding:.75pt .75pt .75pt .75pt;height:1.0pt'>
  <p class=3DMsoNormal>6</p>
  </td>
 </tr>
 <tr style=3D'mso-yfti-irow:5;height:1.0pt'>
  <td valign=3Dtop style=3D'padding:.75pt .75pt .75pt .75pt;height:1.0pt'>
  <p class=3DMsoNormal>ADE Cue</p>
  </td>
  <td valign=3Dtop style=3D'padding:.75pt .75pt .75pt .75pt;height:1.0pt'>
  <p class=3DMsoNormal>3</p>
  </td>
  <td valign=3Dtop style=3D'padding:.75pt .75pt .75pt .75pt;height:1.0pt'>
  <p class=3DMsoNormal>7</p>
  </td>
  <td valign=3Dtop style=3D'padding:.75pt .75pt .75pt .75pt;height:1.0pt'>
  <p class=3DMsoNormal>0</p>
  </td>
  <td valign=3Dtop style=3D'padding:.75pt .75pt .75pt .75pt;height:1.0pt'>
  <p class=3DMsoNormal>0</p>
  </td>
  <td valign=3Dtop style=3D'padding:.75pt .75pt .75pt .75pt;height:1.0pt'>
  <p class=3DMsoNormal>37</p>
  </td>
  <td valign=3Dtop style=3D'padding:.75pt .75pt .75pt .75pt;height:1.0pt'>
  <p class=3DMsoNormal>13</p>
  </td>
 </tr>
 <tr style=3D'mso-yfti-irow:6;mso-yfti-lastrow:yes;height:2.0pt'>
  <td valign=3Dtop style=3D'padding:.75pt .75pt .75pt .75pt;height:2.0pt'>
  <p class=3DMsoNormal>Other</p>
  </td>
  <td valign=3Dtop style=3D'padding:.75pt .75pt .75pt .75pt;height:2.0pt'>
  <p class=3DMsoNormal>81</p>
  </td>
  <td valign=3Dtop style=3D'padding:.75pt .75pt .75pt .75pt;height:2.0pt'>
  <p class=3DMsoNormal>14</p>
  </td>
  <td valign=3Dtop style=3D'padding:.75pt .75pt .75pt .75pt;height:2.0pt'>
  <p class=3DMsoNormal>10</p>
  </td>
  <td valign=3Dtop style=3D'padding:.75pt .75pt .75pt .75pt;height:2.0pt'>
  <p class=3DMsoNormal>12</p>
  </td>
  <td valign=3Dtop style=3D'padding:.75pt .75pt .75pt .75pt;height:2.0pt'>
  <p class=3DMsoNormal>6</p>
  </td>
  <td valign=3Dtop style=3D'padding:.75pt .75pt .75pt .75pt;height:2.0pt'>
  <p class=3DMsoNormal>10<span class=3DmsoIns><ins
  cite=3D"mailto:Sandhiya%20(PREEDITOR)" datetime=3D"2025-08-05T10:59">,</i=
ns></span>054</p>
  </td>
 </tr>
</table>

<p class=3DMsoNormal><o:p>&nbsp;</o:p></p>

<p class=3DMsoNormal><o:p>&nbsp;</o:p></p>

<p class=3DMsoNormal><o:p>&nbsp;</o:p></p>

<p class=3DMsoNormal><b style=3D'mso-bidi-font-weight:normal'>Table S6</b>.=
Overview
of classification errors for relation extraction task across various relati=
on
categories in strict matching setting.<o:p></o:p></p>

<p class=3DMsoNormal><span style=3D'mso-tab-count:1'>              </span>I=
ndication<span
style=3D'mso-tab-count:1'>           </span>ADE<span style=3D'mso-tab-count=
:1'>       </span>ADE
outcome<o:p></o:p></p>

<p class=3DMsoNormal>ADE cause<o:p></o:p></p>

<p class=3DMsoNormal>No relation<o:p></o:p></p>

<p class=3DMsoNormal>Indication<span style=3D'mso-tab-count:1'>           <=
/span>163<span
style=3D'mso-tab-count:1'>        </span>0<span style=3D'mso-tab-count:1'> =
           </span>0<span
style=3D'mso-tab-count:1'>            </span>0<span style=3D'mso-tab-count:=
1'>            </span>36<o:p></o:p></p>

<p class=3DMsoNormal>ADE<span style=3D'mso-tab-count:1'>       </span>0<span
style=3D'mso-tab-count:1'>            </span>90<span style=3D'mso-tab-count=
:1'>          </span>0<span
style=3D'mso-tab-count:1'>            </span>0<span style=3D'mso-tab-count:=
1'>            </span>46<o:p></o:p></p>

<p class=3DMsoNormal>ADE Outcome<span style=3D'mso-tab-count:1'>    </span>=
0<span
style=3D'mso-tab-count:1'>            </span>0<span style=3D'mso-tab-count:=
1'>            </span>12<span
style=3D'mso-tab-count:1'>          </span>0<span style=3D'mso-tab-count:1'=
>            </span>3<o:p></o:p></p>

<p class=3DMsoNormal>ADE Cause<span style=3D'mso-tab-count:1'>         </sp=
an>0<span
style=3D'mso-tab-count:1'>            </span>2<span style=3D'mso-tab-count:=
1'>            </span>0<span
style=3D'mso-tab-count:1'>            </span>23<span style=3D'mso-tab-count=
:1'>          </span>5<o:p></o:p></p>

<p class=3DMsoNormal>No relation<span style=3D'mso-tab-count:1'>        </s=
pan>67<span
style=3D'mso-tab-count:1'>          </span>33<span style=3D'mso-tab-count:1=
'>          </span>1<span
style=3D'mso-tab-count:1'>            </span>5<span style=3D'mso-tab-count:=
1'>            </span>4109</p>

<p class=3DMsoNormal><o:p>&nbsp;</o:p></p>

</div>

</body>

</html>

------=_NextPart_01DC1903.A8A9AA40
Content-Location: file:///C:/8F493E96/TableS1-S6_files/item0001.xml
Content-Transfer-Encoding: quoted-printable
Content-Type: text/xml

<?xml version=3D"1.0" encoding=3D"UTF-8" standalone=3D"no"?><b:Sources xmln=
s:b=3D"http://schemas.openxmlformats.org/officeDocument/2006/bibliography" =
xmlns=3D"http://schemas.openxmlformats.org/officeDocument/2006/bibliography=
" SelectedStyle=3D"\APASixthEditionOfficeOnline.xsl" StyleName=3D"APA" Vers=
ion=3D"6"></b:Sources>
------=_NextPart_01DC1903.A8A9AA40
Content-Location: file:///C:/8F493E96/TableS1-S6_files/props002.xml
Content-Transfer-Encoding: quoted-printable
Content-Type: text/xml

<?xml version=3D"1.0" encoding=3D"UTF-8" standalone=3D"no"?>
<ds:datastoreItem ds:itemID=3D"{355220DA-2F0E-4884-84E2-ACB617D6CE06}" xmln=
s:ds=3D"http://schemas.openxmlformats.org/officeDocument/2006/customXml"><d=
s:schemaRefs><ds:schemaRef ds:uri=3D"http://schemas.openxmlformats.org/offi=
ceDocument/2006/bibliography"/></ds:schemaRefs></ds:datastoreItem>
------=_NextPart_01DC1903.A8A9AA40
Content-Location: file:///C:/8F493E96/TableS1-S6_files/themedata.thmx
Content-Transfer-Encoding: base64
Content-Type: application/vnd.ms-officetheme

UEsDBBQABgAIAAAAIQDp3g+//wAAABwCAAATAAAAW0NvbnRlbnRfVHlwZXNdLnhtbKyRy07DMBBF
90j8g+UtSpyyQAgl6YLHjseifMDImSQWydiyp1X790zSVEKoIBZsLNkz954743K9Hwe1w5icp0qv
8kIrJOsbR12l3zdP2a1WiYEaGDxhpQ+Y9Lq+vCg3h4BJiZpSpXvmcGdMsj2OkHIfkKTS+jgCyzV2
JoD9gA7NdVHcGOuJkTjjyUPX5QO2sB1YPe7l+Zgk4pC0uj82TqxKQwiDs8CS1Oyo+UbJFkIuyrkn
9S6kK4mhzVnCVPkZsOheZTXRNajeIPILjBLDsAyJX89nIBkt5r87nons29ZZbLzdjrKOfDZezE7B
/xRg9T/oE9PMf1t/AgAA//8DAFBLAwQUAAYACAAAACEApdan58AAAAA2AQAACwAAAF9yZWxzLy5y
ZWxzhI/PasMwDIfvhb2D0X1R0sMYJXYvpZBDL6N9AOEof2giG9sb69tPxwYKuwiEpO/3qT3+rov5
4ZTnIBaaqgbD4kM/y2jhdj2/f4LJhaSnJQhbeHCGo3vbtV+8UNGjPM0xG6VItjCVEg+I2U+8Uq5C
ZNHJENJKRds0YiR/p5FxX9cfmJ4Z4DZM0/UWUtc3YK6PqMn/s8MwzJ5PwX+vLOVFBG43lExp5GKh
qC/jU72QqGWq1B7Qtbj51v0BAAD//wMAUEsDBBQABgAIAAAAIQBreZYWgwAAAIoAAAAcAAAAdGhl
bWUvdGhlbWUvdGhlbWVNYW5hZ2VyLnhtbAzMTQrDIBBA4X2hd5DZN2O7KEVissuuu/YAQ5waQceg
0p/b1+XjgzfO3xTVm0sNWSycBw2KZc0uiLfwfCynG6jaSBzFLGzhxxXm6XgYybSNE99JyHNRfSPV
kIWttd0g1rUr1SHvLN1euSRqPYtHV+jT9yniResrJgoCOP0BAAD//wMAUEsDBBQABgAIAAAAIQAH
t0CqygYAAI8aAAAWAAAAdGhlbWUvdGhlbWUvdGhlbWUxLnhtbOxZW4vbRhR+L/Q/CL07vkm+LPEG
W7aTNrtJiJ2UPM7aY2uyI43RjHdjQqAkT30pFNLShwb61odSGmigoS/9MQsb2vRH9MxIlmfscfZC
CqFkDYs0+s6Zb845+s5IunrtUUSdI5xwwuKWW75Sch0cj9iYxNOWe2/YLzRchwsUjxFlMW65C8zd
a7uffnIV7YgQR9gB+5jvoJYbCjHbKRb5CIYRv8JmOIZrE5ZESMBpMi2OE3QMfiNarJRKtWKESOw6
MYrA7e3JhIywM5Qu3d2l8x6F01hwOTCiyUC6xoaFwo4PyxLBFzygiXOEaMuFecbseIgfCdehiAu4
0HJL6s8t7l4top3MiIottppdX/1ldpnB+LCi5kymB/mknud7tXbuXwGo2MT16r1ar5b7UwA0GsFK
Uy66T7/T7HT9DKuB0kOL7269Wy0beM1/dYNz25c/A69AqX9vA9/vBxBFA69AKd7fwHtevRJ4Bl6B
UnxtA18vtbte3cArUEhJfLiBLvm1arBcbQ6ZMHrDCm/6Xr9eyZyvUFANeXXJKSYsFttqLUIPWdIH
gARSJEjsiMUMT9AIqjhAlBwkxNkj0xAKb4ZixmG4VCn1S1X4L3+eOlIRQTsYadaSFzDhG0OSj8NH
CZmJlvs5eHU1yOnr1ydPX508/f3k2bOTp79mcytXht0NFE91u7c/ffPPiy+dv3/78e3zb9Op1/Fc
x7/55as3f/z5Lvew4lUoTr97+ebVy9Pvv/7r5+cW7+0EHejwIYkwd27hY+cui2CBFv74ILmYxTBE
RLdox1OOYiRnsfjvidBA31ogiiy4DjbjeD8BqbEBr88fGoQHYTIXxOLxZhgZwH3GaIcl1ijclHNp
YR7O46l98mSu4+4idGSbO0CxkeXefAYaS2wugxAbNO9QFAs0xTEWjrzGDjG2rO4BIUZc98koYZxN
hPOAOB1ErCEZkgOjmlZGN0gEeVnYCEK+jdjs33c6jNpW3cVHJhLuDUQt5IeYGmG8juYCRTaXQxRR
PeB7SIQ2koNFMtJxPS4g01NMmdMbY85tNrcTWK+W9JsgM/a079NFZCITQQ5tPvcQYzqyyw6DEEUz
G3ZA4lDHfsYPoUSRc4cJG3yfmXeIPIc8oHhruu8TbKT7bDW4BwqrU1oViLwyTyy5vI6ZUb+DBZ0g
rKQGGoCh6xGJzxT5NXn3/zt5BxE9/eGFZUXvR9Ltjo18XFDM2wmx3k031iR8G25duAOWjMmHr9td
NI/vYLhVNpvXR9n+KNvu/162t93P71+sV/oM0i23rel2XW3eo6179wmhdCAWFO9xtX3n0JXGfRiU
duq5FefPcrMQDuWdDBMYuGmClI2TMPEFEeEgRDPY45dd6WTKM9dT7swYh62/Grb6lng6j/bZOH1k
LZfl42kqHhyJ1XjJz8fhcUOk6Fp99RiWu1dsp+pxeUlA2l6EhDaZSaJqIVFfDsogqYdzCJqFhFrZ
e2HRtLBoSPfLVG2wAGp5VmDb5MBmq+X6HpiAETxVIYrHMk9pqpfZVcl8n5neFkyjAmAPsayAVaab
kuvW5cnVpaV2jkwbJLRyM0moyKgexkM0xll1ytHz0LhorpurlBr0ZCjUfFBaKxr1xrtYXDbXYLeu
DTTWlYLGznHLrVV9KJkRmrXcCTz6w2E0g9rhcruL6BTen41Ekt7wl1GWWcJFF/EwDbgSnVQNIiJw
4lAStVy5/DwNNFYaoriVKyAIHyy5JsjKh0YOkm4mGU8meCT0tGsjMtLpKSh8qhXWq8r88mBpyeaQ
7kE4PnYO6Dy5i6DE/HpZBnBMOLwBKqfRHBN4pZkL2ar+1hpTJrv6O0VVQ+k4orMQZR1FF/MUrqQ8
p6PO8hhoZ9maIaBaSLJGeDCVDVYPqtFN866Rctjadc82kpHTRHPVMw1VkV3TrmLGDMs2sBbLyzV5
jdUyxKBpeodPpXtdcptLrVvbJ+RdAgKex8/Sdc/REDRqq8kMapLxpgxLzc5Gzd6xXOAZ1M7TJDTV
ry3drsUt7xHW6WDwUp0f7NarFoYmy32lirT69qF/nmAHD0E8uvAieE4FV6mEjw8Jgg3RQO1JUtmA
W+SRyG4NOHLmCWm5j0t+2wsqflAoNfxewat6pULDb1cLbd+vlnt+udTtVJ5AYxFhVPbT7y59eA1F
F9nXFzW+8QUmWr5puzJiUZGpLyxFRVx9gSlXtn+BcQiIzuNapd+sNju1QrPa7he8bqdRaAa1TqFb
C+rdfjfwG83+E9c5UmCvXQ28Wq9RqJWDoODVSpJ+o1moe5VK26u3Gz2v/STbxsDKU/nIYgHhVbx2
/wUAAP//AwBQSwMEFAAGAAgAAAAhAA3RkJ+2AAAAGwEAACcAAAB0aGVtZS90aGVtZS9fcmVscy90
aGVtZU1hbmFnZXIueG1sLnJlbHOEj00KwjAUhPeCdwhvb9O6EJEm3YjQrdQDhOQ1DTY/JFHs7Q2u
LAguh2G+mWm7l53JE2My3jFoqhoIOumVcZrBbbjsjkBSFk6J2TtksGCCjm837RVnkUsoTSYkUigu
MZhyDidKk5zQilT5gK44o49W5CKjpkHIu9BI93V9oPGbAXzFJL1iEHvVABmWUJr/s/04GolnLx8W
Xf5RQXPZhQUoosbM4CObqkwEylu6usTfAAAA//8DAFBLAQItABQABgAIAAAAIQDp3g+//wAAABwC
AAATAAAAAAAAAAAAAAAAAAAAAABbQ29udGVudF9UeXBlc10ueG1sUEsBAi0AFAAGAAgAAAAhAKXW
p+fAAAAANgEAAAsAAAAAAAAAAAAAAAAAMAEAAF9yZWxzLy5yZWxzUEsBAi0AFAAGAAgAAAAhAGt5
lhaDAAAAigAAABwAAAAAAAAAAAAAAAAAGQIAAHRoZW1lL3RoZW1lL3RoZW1lTWFuYWdlci54bWxQ
SwECLQAUAAYACAAAACEAB7dAqsoGAACPGgAAFgAAAAAAAAAAAAAAAADWAgAAdGhlbWUvdGhlbWUv
dGhlbWUxLnhtbFBLAQItABQABgAIAAAAIQAN0ZCftgAAABsBAAAnAAAAAAAAAAAAAAAAANQJAAB0
aGVtZS90aGVtZS9fcmVscy90aGVtZU1hbmFnZXIueG1sLnJlbHNQSwUGAAAAAAUABQBdAQAAzwoA
AAAA

------=_NextPart_01DC1903.A8A9AA40
Content-Location: file:///C:/8F493E96/TableS1-S6_files/colorschememapping.xml
Content-Transfer-Encoding: quoted-printable
Content-Type: text/xml

<?xml version=3D"1.0" encoding=3D"UTF-8" standalone=3D"yes"?>
<a:clrMap xmlns:a=3D"http://schemas.openxmlformats.org/drawingml/2006/main"=
 bg1=3D"lt1" tx1=3D"dk1" bg2=3D"lt2" tx2=3D"dk2" accent1=3D"accent1" accent=
2=3D"accent2" accent3=3D"accent3" accent4=3D"accent4" accent5=3D"accent5" a=
ccent6=3D"accent6" hlink=3D"hlink" folHlink=3D"folHlink"/>
------=_NextPart_01DC1903.A8A9AA40
Content-Location: file:///C:/8F493E96/TableS1-S6_files/filelist.xml
Content-Transfer-Encoding: quoted-printable
Content-Type: text/xml; charset="utf-8"

<xml xmlns:o=3D"urn:schemas-microsoft-com:office:office">
 <o:MainFile HRef=3D"../TableS1-S6.htm"/>
 <o:File HRef=3D"item0001.xml"/>
 <o:File HRef=3D"props002.xml"/>
 <o:File HRef=3D"themedata.thmx"/>
 <o:File HRef=3D"colorschememapping.xml"/>
 <o:File HRef=3D"filelist.xml"/>
</xml>
------=_NextPart_01DC1903.A8A9AA40--
